# Supplementary material for: Differential root and shoot magnetoresponses in Arabidopsis thaliana
Source: Sci Rep. 2021 Apr 28;11:9195. doi: 10.1038/s41598-021-88695-6 (PMC8080623; doi:10.1038/s41598-021-88695-6)
Supplement: Supplementary file 2 — Supplementary Information 2. [file 41598_2021_88695_MOESM2_ESM.xlsx]

## Sheet: Summary
Differential root and shoot magnetoresponses in Arabidopsis thaliana Ivan Paponov1**, Judith Fliegmann2**, Ravishankar Narayana3, and Massimo E. Maffei4* 1 Department of Food Science, Aarhus University, Aarhus, Denmark. 2 ZMBP Center for Plant Molecular Biology, University of Tübingen, Tübingen, Germany (https://orcid.org/0000-0003-1021-8006). 3Citrus Research and Education Center, University of …
		Total	Percentage
	Cadmium and glutathione	18	0.0145631
	Chloroplast electron transport chain	10	0.00809061
	Plant primary metabolism	193	0.156149
	Photosynthetic carbon reduction	13	0.0105178
	Krebs cycle	30	0.0242718
	Flower development (including initiation)	35	0.0283172
	Seed development	488	0.394822
	Starch metabolism	13	0.0105178
	Triacylglycerol biosynthesis	10	0.00809061
	Calvin-Benson cycle	23	0.0186084
	Glycolysis	37	0.0299353
	chloroplastic aminoacid biosynthesis	17	0.013754
	Flowering time pathway (including long day)	335	0.271036
	Sucrose metabolism	14	0.0113269
		1236
	Seed development	488	0.394822
	Plant primary metabolism	193	0.156149
	Flowering time pathway (including long day)	335	0.271036
	Flower development (including initiation)	35	0.0283172
	Chloroplast electron transport chain	10	0.00809061
	Chloroplastic aminoacid biosynthesis	17	0.013754
	Calvin-Benson cycle	23	0.0186084
	Photosynthetic carbon reduction	13	0.0105178
	Glycolysis	37	0.0299353
	Sucrose metabolism	14	0.0113269
	Starch metabolism	13	0.0105178
	Krebs cycle	30	0.0242718
	Triacylglycerol biosynthesis	10	0.00809061
	Cadmium and glutathione	18	0.0145631

## Sheet: 10 min
10 min exposure to NNMF
																																													seed development
																																													AT4G19800	RefSeqAccession	NM_118100	-1.10126
																																													PAP85	RefSeqAccession	NM_113163	1.10481
																																													CWINV2	RefSeqAccession	NM_001035770	-1.0072
																																													AT1G47390	RefSeqAccession	NM_103633	-1.0293
																																													ZIP10	RefSeqAccession	NM_102864	-1.29592
																																													flowering time
																																													DNF	RefSeqAccession	NM_112801	-1.10165
																																													TT16	RefSeqAccession	NM_203094	-1.0072
																																													DDF2	RefSeqAccession	NM_001084295	-1.63031
																																													AGL74	RefSeqAccession	NM_103711	-1.03134
																																													NF-YB4	RefSeqAccession	NM_100774	-1.69225
																																													NF-YC7	RefSeqAccession	NM_124429	-1.12403
	UPREGULATED																DOWN REGULATED
	A_84_P19294	2.3121	1.2092	2.3121	up	AT1G26380	Arabidopsis thaliana FAD-binding and BBE domain-containing protein mRNA, complete cds [NM_102402]	ATTTCTTCAAAAACGAACAGAGTATTCCCCCTCTTTTATCAAGGGTGAGGAGAGACGACG									A_84_P19238	-3.47698	-1.79783	3.47698	down		147164 CERES-148 Arabidopsis thaliana cDNA clone 38091 3', mRNA sequence [DR376127]	AAACTCATCGACAAAACTGTTCGCAATCGAATCAGCTCAATCCGAGACACGGGAGATCAT
	A_84_P16454	2.40961	1.2688	2.40961	up	AT1G26410	Arabidopsis thaliana FAD-binding and BBE domain-containing protein mRNA, complete cds [NM_102405]	GTACACCCAAGAGCATCCTTCTAGATAGGCCTCCGACGAATTCAGTGTCATTTAAGAGTA									A_84_P707765	-2.01938	-1.01391	2.01938	down		30F16 Arabidopsis Leaf Senescence Library Arabidopsis thaliana cDNA 3', mRNA sequence [CD533146]	GCTCTACAATCCACGTTTCTTTAAAACAAAGTGCATGAAAAACATATCATCACCAACTTC
	A_84_P11966	2.23265	1.15876	2.23265	up	CRU3	Arabidopsis thaliana cruciferin 3 mRNA, complete cds [NM_118994]	ATTGCCATTGGAGGTCATATCAAATGGTTTCCAGATCTCTCCCGAGGAAGCTAGGAAGAT									A_84_P509295	-2.55305	-1.35222	2.55305	down		AAD26968.1 - Arabidopsis thaliana (Mouse-ear cress), complete [TC380034]	TGTTCGTTTGAAGAGATTGTTGATGAATTTTTGGGTTCTCCAGGATCAGGACTGAGGCTA
	A_84_P12378	2.48279	1.31196	2.48279	up	AT1G47540	Arabidopsis thaliana defensin-like protein 192 mRNA, complete cds [NM_103647]	TGTTAAATGCTTATGCAACTTCTGCAGCGAGGAACCCTCTGATCAAACTCTAAGTCGTAT									A_84_P712522	-2.1106	-1.07765	2.1106	down		AAF63108.1 - Arabidopsis thaliana (Mouse-ear cress), partial (45%) [TC391995]	CGGAGATATGATGATTCGCGACTATTGTCAGAAAGTCAAATTTGTTGCTGATTTACTCAC
	A_84_P88889	2.365	1.24184	2.365	up	AT2G05580	Arabidopsis thaliana glycine-rich protein mRNA, complete cds [NM_126581]	ATACTAGCAAGTTTTTCTTTAAATGCCAAGTGTTTACGTATATTAAACTATAATAAAGTT									A_84_P713249	-2.01192	-1.00858	2.01192	down	AT5G08505	AYAHN48TF pooled cDNA populations Arabidopsis thaliana cDNA, mRNA sequence [EG446556]	CGATGGACAATGTAATAATGAAAACCTATGTTGTTGCACACATGAATGACACATGGATGA
	A_84_P554350	2.0221	1.01586	2.0221	up		Arabidopsis thaliana hypothetical protein (At2g05290 [AY219085]	CCAGTTCTTCAATTAGTTTTACCAACGATACCAGTACTTGTAAAAGGCCTAGATCTTGGA									A_84_P591981	-2.16255	-1.11273	2.16255	down	AT3G50320	AYALF92TF pooled cDNA populations Arabidopsis thaliana cDNA, mRNA sequence [EG426848]	ATAAAGGTGAACATCTTCTCAACAACTTGGGAAGGGATAACGATGAAGGAGGGCTCTCAC
	A_84_P739545	2.02655	1.01902	2.02655	up		Arabidopsis thaliana partial small nucleolar RNA snoR83 (snoR83 gene), clone Ath-220, 5' end incomplete [AJ505656]	TCGCTGATAATACCTTCTTCTCTTTTATCCCAGAAGGTGTTTTATTAGTAACTCTGCTTA									A_84_P725217	-2.36024	-1.23893	2.36024	down	AT1G77815	AYARH01TF pooled cDNA populations Arabidopsis thaliana cDNA, mRNA sequence [EG453975]	CCATGACTCCAACAGTGCTGCATTGAAATGATTAGCGCTTGAATTTCACTCTCCAGAGCA
	A_84_P552606	2.36119	1.23951	2.36119	up	AT2G23240	Arabidopsis thaliana plant EC metallothionein-like protein, family 15 mRNA, complete cds [NM_127888]	ATGGTTATACCATACTTGTATAATAGGTACTACTAGCTAGTCGATCTGAAATAAAGCTGC									A_84_P702761	-2.05971	-1.04244	2.05971	down	PLA-I{gamma}1	AYAVV88TF pooled cDNA populations Arabidopsis thaliana cDNA, mRNA sequence [EG457177]	TAAAATTCTGGAATCCACCAGAAACTCTATAATCCAGTAGAAGAGAGAAAAACTCTATGC
	A_84_P15227	2.00504	1.00363	2.00504	up	AT1G14930	Arabidopsis thaliana polyketide cyclase/dehydrase and lipid transport superfamily protein mRNA, complete cds [NM_101362]	TCCATCAAATCCTGGAACTACACACTTGATGGGAAGCCGGAAGTCATCAAGGAGAAAAGA									A_84_P15314	-2.01393	-1.01002	2.01393	down		AYAWJ02TR pooled cDNA populations Arabidopsis thaliana cDNA, mRNA sequence [EG458378]	GACAAGGAAACGAACAGGGCCTTACTTCCATATAACGTTTATGTCAAACTCAGGTATTCA
	A_84_P22124	2.1507	1.10481	2.1507	up	PAP85	Arabidopsis thaliana protein PAP85 mRNA, complete cds [NM_113163]	GAGTCGTAGCCAACAACAAATTCCAGAGAAACACAAGCCATCGTTTCAATCAATCTTAGA									A_84_P729311	-2.1573	-1.10923	2.1573	down		AYAXN75TF pooled cDNA populations Arabidopsis thaliana cDNA, mRNA sequence [EG525496]	CCACCAGAACACATAACTGCACATTTTTACTCCAATCTTTCAGACTTTATAAACGCGATG
	A_84_P554681	2.03472	1.02483	2.03472	up	PRD1	Arabidopsis thaliana protein PRD1 mRNA, complete cds [NM_117495]	GTGAGTTCTGCAACTATCTTGTTCATTTGATGGTATCTAATTCGTTTGGACACCCAAGTG									A_84_P581530	-3.37314	-1.75409	3.37314	down	AT5G36662	AYBHA26TR pooled cDNA populations Arabidopsis thaliana cDNA, mRNA sequence [EG504370]	GAAACGGAAAAGGAAGTTGAGCCGGAAACTGAGGCAATTGAGCATTTACAGAAACTATGA
	A_84_P575998	2.35974	1.23863	2.35974	up	XBAT34	Arabidopsis thaliana putative E3 ubiquitin-protein ligase XBAT34 mRNA, complete cds [NM_117514]	TGTGTGTATGTTATGTGGTGAAGTCAAAGAAGTCGAAATATAGAATCACGACAAGTTTAG									A_84_P732726	-2.04627	-1.033	2.04627	down	AT1G72820	AYBIX07TR pooled cDNA populations Arabidopsis thaliana cDNA, mRNA sequence [EG518480]	GTGACACGTGTCACCTGCCAGCATCTGATTTTTACCAGATCTTCCTTATTTCCTTAATAA
	A_84_P20161	2.31138	1.20876	2.31138	up	AT2G15010	Arabidopsis thaliana putative thionin-2.3 mRNA, complete cds [NM_127063]	ACCAAGGCATGTTCTACTATATGCACTAAAGGATCTAAAACCGCAGTTGAAACTGTGTAA									A_84_P736021	-2.45901	-1.29808	2.45901	down		AYBKP20TR pooled cDNA populations Arabidopsis thaliana cDNA, mRNA sequence [EG521725]	TCAGAACATATCCTCTTGGATTACGTTTAGCTCTAAGAACATTGGAAACTTCAAGGTGAC
	A_84_P310253	2.01552	1.01115	2.01552	up	AT5G45690	Arabidopsis thaliana uncharacterized protein mRNA, complete cds [NM_123936]	CCGTTCCCGTAATGAAGTTGGTGTGTAACTAATAATAAAATGTTGTATATGTCGTCCTAT									A_84_P710554	-2.12672	-1.08863	2.12672	down		AYBKW76TR pooled cDNA populations Arabidopsis thaliana cDNA, mRNA sequence [EG523422]	GGATAGTGAAATTGGTAATTAGTGGAATTTTGGGTGTTAAAAGGGTTATTGTTAGGATCC
	A_84_P290194	2.36504	1.24187	2.36504	up	AT2G13660	Arabidopsis thaliana uncharacterized protein mRNA, complete cds [NM_126945]	GAAAAACAGAGCTCCCTCTCTGTAAAAGATATGAAAGAGAGAAGAGATAGAAAACTCTTT									A_84_P703016	-2.10571	-1.07431	2.10571	down		AYBMB23TR pooled cDNA populations Arabidopsis thaliana cDNA, mRNA sequence [EG514477]	TTAATTGTTTTACGCCAAGATTGTCATCTTCGGAACGACAATGATATTCGAGAATTTGAC
	A_84_P280220	2.4725	1.30597	2.4725	up	AT2G32210	Arabidopsis thaliana uncharacterized protein mRNA, complete cds [NM_128780]	TAATTCATTTCTATATCACTCTTTCTTTTGCATTGTGTAATTTTATAAATTCTTAATATA									A_84_P14412	-2.21106	-1.14474	2.21106	down	AT2G06960	Arabidopsis thaliana 2-oxoglutarate (2OG) and Fe(II)-dependent oxygenase-like protein mRNA, complete cds [NM_126672]	CAATATATGGACACCGAGTTTGCCACTTTTCTAGAATACGTTTTCTCTCGCGAACCTAAA
	A_84_P544105	2.07638	1.05407	2.07638	up	AT4G28405	Arabidopsis thaliana uncharacterized protein mRNA, complete cds [NM_202902]	ATTACTGGGTTTTTACAGACACAGCTTGAGCATATATTTCTCTATCTTGCAACTTGATGG									A_84_P554123	-2.01062	-1.00764	2.01062	down	AT1G50780	Arabidopsis thaliana 2Fe-2S ferredoxin-like protein mRNA, complete cds [NM_103960]	TCCTGTACCTCATTTCGATCCCCTACAGCGATGTGAATAACTTTGTTGGAGTTCTTCGTT
	A_84_P735719	2.36777	1.24353	2.36777	up	VHA-A	BP783024 RAFL7 Arabidopsis thaliana cDNA clone RAFL07-84-H10 3', mRNA sequence [BP783024]	TATGACTCACATTGGCTGTACCTTATTACCACCGAAATAAAAACATGAAAACAACGAATC									A_84_P19722	-2.00543	-1.00391	2.00543	down	KCS21	Arabidopsis thaliana 3-ketoacyl-CoA synthase 21 mRNA, complete cds [NM_124284]	GGCTCGACTTTATCGACTCATATCCTGTAGACGTACCTGACTCTACAAATATCAGACCAG
	A_84_P20867	2.30031	1.20183	2.30031	up		GB	TCTCTTGTCATGATGTGTGGTGTGTGCCTTTACGTAACAGCTGCATAATAGTTATTATTG									A_84_P21573	-2.20789	-1.14267	2.20789	down	AT5G38120	Arabidopsis thaliana 4-coumarate--CoA ligase-like 8 mRNA, complete cds [NM_123172]	CAGCTGAACTAGAGGCTCTCTTACTAAACCATCCAGATATTCTCGATGCAGCCGTTATTC
	A_84_P506755	2.13608	1.09497	2.13608	up		GB	AGCTCCGATTTCAGGAGTATTCATCTCTCTCAGTCATGTTTGATGAGACGAGTTTCACTG									A_84_P14588	-2.02341	-1.01679	2.02341	down	NCED6	Arabidopsis thaliana 9-cis-epoxycarotenoid dioxygenase NCED6 mRNA, complete cds [NM_113327]	AGGGTACCTTATGGTTTCCATGGAACGTTCGTGAGCGAGAATCAGTTGAAGGAACAAGTT
	A_84_P238303	2.15675	1.10886	2.15675	up		Rep: At2g43170/F14B2.11 - Arabidopsis thaliana (Mouse-ear cress), partial (85%) [TC359415]	TTTAAATGTTTCCCGGCTGTATTTACTTTTTCTTCACTAGGTGTGTGTCATTCTAGAAAG									A_84_P13970	-2.09804	-1.06904	2.09804	down	AT5G17730	Arabidopsis thaliana AAA domain-containing protein mRNA, complete cds [NM_121779]	TTGGAGAAGTATGATGGAGAAACTGGAAGAGGAGGATTGAGGAAACCGGAATTGCAATTC
	A_84_P710346	2.24234	1.16501	2.24234	up		Rep: Chromosome chr7 scaffold_42, whole genome shotgun sequence - Vitis vinifera (Grape), partial (18%) [TC393123]	ATTCCTTAGCTGAACATCTACCTGTAAGTAGCCACCAGTAAGAACGATGATCAAAAAGTA									A_84_P13670	-2.00675	-1.00486	2.00675	down	AT3G28520	Arabidopsis thaliana AAA-type ATPase family protein mRNA, complete cds [NM_113772]	ACCATGCGTCGTTCGAGACTTTGGGCATGGATCTTGATAAAAAAGAAGAGATTAAAAAGG
	(+)E1A_r60_3	2.97433	1.57256	2.97433	up		Unknown										A_84_P14915	-2.58144	-1.36817	2.58144	down	AT5G17740	Arabidopsis thaliana AAA-type ATPase family protein mRNA, complete cds [NM_121780]	CTCAAGTTGAGGACAAGGAGGAACTAGTTGCTAGCGAATATGCTAATGTGATGCCCGAAT
	(+)E1A_r60_a104	2.56274	1.35769	2.56274	up		Unknown										A_84_P15861	-2.14615	-1.10175	2.14615	down	AT5G17750	Arabidopsis thaliana AAA-type ATPase family protein mRNA, complete cds [NM_121781]	GGGATTTAAAATATTGGCATCTAACTACTTAGGCATGCCTCACGACAGTGATGACCCTCA
	(+)E1A_r60_a22	7.83931	2.97073	7.83931	up		Unknown										A_84_P16932	-3.63417	-1.86163	3.63417	down	ATH15	Arabidopsis thaliana ABC transporter A family member 11 mRNA, complete cds [NM_125563]	ACCATCACCAAATGCATTAGGACATAAAAGCCTACGACAAGGGGTTCGTGGTATCGTGAT
	(+)E1A_r60_a97	2.73084	1.44934	2.73084	up		Unknown										A_84_P17878	-2.27598	-1.18649	2.27598	down	ATH16	Arabidopsis thaliana ABC transporter A family member 12 mRNA, complete cds [NM_125564]	CTTGCTGGTACTCAGAAATTTGAGCTCCCAAAGCAAGAGGTTCGAATTGCTGAGGTGTTT
	DCP_22_0	7.99485	2.99907	7.99485	up		Unknown										A_84_P187034	-2.07024	-1.0498	2.07024	down	ATH4	Arabidopsis thaliana ABC transporter A family member 5 mRNA, complete cds [NM_114644]	GCCATAGAAATGGAAAAATTAGATGTTGCACATGAGTTAATGCTTGAGACGAGCACAGGC
	DCP_22_2	7.6297	2.93163	7.6297	up		Unknown										A_84_P11029	-2.01803	-1.01295	2.01803	down	NAP15	Arabidopsis thaliana ABC transporter E family member 3 mRNA, complete cds [NM_119176]	TTCATTCTTCAGATGAAGAAGGCGGCTTTTGCACGATTTCATAATGGCTACGTATTTGGC
	DCP_22_4	7.55358	2.91716	7.55358	up		Unknown										A_84_P15981	-3.05017	-1.60889	3.05017	down	AT5G60740	Arabidopsis thaliana ABC transporter G family member 28 mRNA, complete cds [NM_125467]	AGAGTTGTGCTACACGAGATGGGCTCTAGAAGCATTTGTGGTATCAAACGCTCAAAGGTT
	DCP_22_6	7.5124	2.90927	7.5124	up		Unknown										A_84_P12906	-2.22921	-1.15653	2.22921	down	AT4G27420	Arabidopsis thaliana ABC transporter G family member 9 mRNA, complete cds [NM_118876]	GCCTTAGCTTTAACTGCGATGCTTGTTGTTTATAGAGTTATAGCTTATATCGCTTTGACG
	DCP_22_7	7.00206	2.80778	7.00206	up		Unknown										A_84_P522942	-2.17937	-1.12391	2.17937	down	AT5G25320	Arabidopsis thaliana ACT domain-containing protein mRNA, complete cds [NM_122441]	AGGTCAAGAATGAAGACACAAAAATAGACACAGTTGGATCGGATGAACCGACAGCCTCAG
																	A_84_P12442	-2.02297	-1.01647	2.02297	down	AT1G76290	Arabidopsis thaliana AMP-dependent synthetase and ligase family protein mRNA, complete cds [NM_106279]	TAAGACTCCCACTGGGAAGATTCGAAAGAATGTTCTGAGAAAGATGGCCAAGGATATGGG
																	A_84_P559425	-2.00639	-1.0046	2.00639	down	AT4G03170	Arabidopsis thaliana AP2/B3-like transcriptional factor family protein mRNA, complete cds [NM_116553]	AAGATGAAGAAGCTACCTCGGCTACAGAAATATTAGCACAATTGATGCAAGATATTATAG
																	A_84_P23597	-2.57482	-1.36447	2.57482	down	GNL2	Arabidopsis thaliana ARF guanine-nucleotide exchange factor GNL2 mRNA, complete cds [NM_121966]	TGACCTTTGGGAGATTACGTATATTCAGATTCAATGGATTGCTCCAGCGCTCAAGGATGA
																	A_84_P527096	-2.38379	-1.25326	2.38379	down	AT3G31900	Arabidopsis thaliana ATP-dependent helicase family protein mRNA, complete cds [NM_114011]	AAAGTTTGGTGAATTGAAGGTCAATGACCTTGTGTTGCTAGACTTCTACTCGACAAAGGC
																	A_84_P581234	-2.0383	-1.02736	2.0383	down	AT3G32400	Arabidopsis thaliana Actin-binding FH2/DRF autoregulatory protein mRNA, complete cds [NM_114054]	CAACCAATGAGGCAAGTCGATTTTTCGTGCAAATAGTTAGAGGCTCGACTAAACTAAAAA
																	A_84_P532688	-2.07223	-1.05118	2.07223	down	AT5G20310	Arabidopsis thaliana Adenine nucleotide alpha hydrolases-like superfamily protein mRNA, complete cds [NM_122038]	TGAAAGGGAAAGGGAGTGATGACAGAAAGATGGTATGGGATACTCTTGGAGAGTCTCATA
																	A_84_P10663	-2.04316	-1.0308	2.04316	down		Arabidopsis thaliana At2g13750 mRNA, partial sequence [AY500339]	GGATTTTTCTCAATGGAAAACACAAGCAATTGAGAGATTCTTTTTCCTCTATGGCAATGT
																	A_84_P728130	-2.05123	-1.03649	2.05123	down		Arabidopsis thaliana At2g13750 mRNA, partial sequence [AY500339]	AACGACTACGTTACGACTACGGTTACGACTACGCCTAATAGTCATAGCGTACTCGTTAAA
																	A_84_P506560	-2.08224	-1.05813	2.08224	down		Arabidopsis thaliana At2g39680 mRNA, complete cds [BT012143]	TACCATCTAAATCTATTGAACATCGTGTTTCAAAATACACAAGTTCAAACTATAATCAAG
																	A_84_P554264	-2.05186	-1.03693	2.05186	down	AT1G59453	Arabidopsis thaliana B-block binding subunit of TFIIIC mRNA, complete cds [NM_104642]	TCTTCTCTTTACCGGTCATAGAAAAACGGAACTTATCAGCCGGAAACACTTCTTTGCCAA
																	A_84_P17440	-2.35913	-1.23825	2.35913	down	AT3G21880	Arabidopsis thaliana B-box type zinc finger protein with CCT domain mRNA, complete cds [NM_113084]	GAAAGGAAGATTTGTGAAAGCTGGTGACAGTTATGATTATGATCCATCATCACCGACGAC
																	A_84_P14740	-2.16345	-1.11333	2.16345	down	AT4G10240	Arabidopsis thaliana B-box type zinc finger-containing protein mRNA, complete cds [NM_117092]	AAAGTGTCTCTGAATAGTCAGTACTCTAGTGAGGAAACTGAAGCTGGAAACTCAGGTGAG
																	A_84_P593284	-2.08784	-1.06201	2.08784	down	AT1G10455	Arabidopsis thaliana B3 domain-containing protein mRNA, complete cds [NM_148456]	GGGATAAGTTGACAAGAGAAGTCAAGTTCAAGCATTTCAAATCTCAATCAATAACAATGC
																	A_84_P569738	-2.00487	-1.00351	2.00487	down	AT4G05370	Arabidopsis thaliana BCS1 AAA-type ATPase mRNA, complete cds [NM_116776]	TGAATGGACACTTCTCTCTGCAAAAGATAATGATAATCCTTACCAGAGTAAACAAAAACG
																	A_84_P506769	-2.15516	-1.1078	2.15516	down	AT4G01160	Arabidopsis thaliana BTB/POZ/Kelch-associated protein mRNA, complete cds [NM_116346]	GATGCAGAAACTTGTTAGGTATACCATGGGATATTTTCACAGCCAAGAATTGTCCCTACT
																	A_84_P17813	-2.08259	-1.05838	2.08259	down	AT5G44760	Arabidopsis thaliana C2 domain-containing protein mRNA, complete cds [NM_123843]	GCTTGTGGAGTAATCTTCTTAGTCTCCATGAAACTGCTAATGACTTTGCTTGCGTTCTAC
																	A_84_P249365	-2.11603	-1.08136	2.11603	down	AT5G05120	Arabidopsis thaliana C2H2 and C2HC zinc finger-containing protein mRNA, complete cds [NM_120594]	AACCACAACCTCAAGAACCAAATGATGCAACAGAAGAGATGGATGCTGAGAAAGAAAATG
																	A_84_P13144	-2.03314	-1.02371	2.03314	down	AT5G60470	Arabidopsis thaliana C2H2 and C2HC zinc finger-containing protein mRNA, complete cds [NM_125440]	GCGAAGAATAATGAAGAAGAGTTGACCAGAGACTTTCTTGGTGTGGGAAGTAGTGAGGAC
																	A_84_P548798	-2.00571	-1.00411	2.00571	down	AT3G01030	Arabidopsis thaliana C2H2 and C2HC zinc fingers superfamily protein mRNA, complete cds [NM_110968]	TCGTCAAGAAACTGCATTTGAAGATTCAGTATCAGGATTTGAGATGAATATAGAGCATCG
																	A_84_P501805	-2.53061	-1.33948	2.53061	down	AT5G54360	Arabidopsis thaliana C2H2-like zinc finger protein mRNA, complete cds [NM_124816]	TACAGTTTGGTTGCTGGAAACCAGGTTGATTCAAGCAATATACATGTTCCTGCTTATCCA
																	A_84_P20076	-2.00284	-1.00204	2.00284	down	AT2G15740	Arabidopsis thaliana C2H2-like zinc finger protein mRNA, complete cds [NM_127136]	GCCAACAACAGTGAAAAAAGTGACGATAAAACTTTCCAACATCTTGTGGTCGTAAAAGAA
																	A_84_P500904	-2.04669	-1.03329	2.04669	down	AT5G15480	Arabidopsis thaliana C2H2-type zinc finger family protein mRNA, complete cds [NM_121552]	CTAGGGGGTCATCAGACGTTTCATCGGATGAGCAAATGTAAGAACAAGAAGAATGGCATA
																	A_84_P11624	-2.05496	-1.03911	2.05496	down	AT2G12880	Arabidopsis thaliana CCHC-type zinc knuckle protein mRNA, complete cds [NM_126900]	AGACCATCGTTTCAATTTGATTATTTGGAGGTCAAGATGTCTCTTTAGACTAATGAAACC
																	A_84_P590571	-2.12338	-1.08636	2.12338	down	AT1G04500	Arabidopsis thaliana CCT motif-containing protein mRNA, complete cds [NM_100329]	CATATTTTCACACATAAGTGGTGTGAACTCTTTCAAATGCAATTATCCAATCCAGTCTTG
																	A_84_P84879	-2.24379	-1.16594	2.24379	down	AT4G10660	Arabidopsis thaliana CDC68-related protein mRNA, complete cds [NM_117134]	GAATTTTCATGCTCTCTTAGATTTGACCCATACATGCATAGCAACCTTGTCTATGCCAAC
																	A_84_P556279	-2.13402	-1.09357	2.13402	down	AT3G10116	Arabidopsis thaliana COBRA-like extracellular glycosyl-phosphatidyl inositol-anchored family protein mRNA, complete cds [NM_148702]	GAGGGACATACATATGTGATAAATTGATGAAAGTTACTCAAACTCCGGGTTATCTGAGTA
																	A_84_P604173	-2.18506	-1.12767	2.18506	down	AT2G01800	Arabidopsis thaliana COP1-interacting protein-like protein mRNA, complete cds [NM_001124779]	ATGGTCATACCATTGATGTTGAGGTCAAGCTTGATCCTGTCGATGGTCATACCATTGATG
																	A_84_P501432	-2.14418	-1.10043	2.14418	down	AT4G00580	Arabidopsis thaliana COP1-interacting protein-like protein mRNA, complete cds [NM_116282]	AGGAGAATGTGGCTAAAGTTGTGAAGAAGCCGAACAAGAGATCGAAGAAGGAACAGTCTT
																	A_84_P17421	-2.05637	-1.0401	2.05637	down	AT3G26140	Arabidopsis thaliana Cellulase (glycosyl hydrolase family 5) protein mRNA, complete cds [NM_113521]	TGAAGGGCGAAGACAGCTCGTGTGATCCGATAAGCCAGTGGTTCAAGATTGTTAAAGTTA
																	A_84_P14332	-3.39987	-1.76548	3.39987	down	AT1G68420	Arabidopsis thaliana Class II aaRS and biotin synthetases superfamily protein mRNA, complete cds [NM_105513]	GAAGGTCGACGAATTCTGTATTGATAGACCTCTTATGCCATTTTCGGAGAACGACCATTG
																	A_84_P13454	-2.43891	-1.28624	2.43891	down	AT2G15780	Arabidopsis thaliana Cupredoxin superfamily protein mRNA, complete cds [NM_127140]	GGAAAAGGCTTTGAGTTTGTTCTAAAACAGATGAAGCCTTACTACATTTCGTGTGGCGAG
																	A_84_P21110	-3.22668	-1.69005	3.22668	down	AT2G01780	Arabidopsis thaliana Curculin-like (mannose-binding) lectin family protein mRNA, complete cds [NM_126239]	AATTTTACAGCGCTTGACATGGAACCAGACAGTAGAGAGATGGATTGGTTCTTGGCACCA
																	A_84_P513445	-2.09644	-1.06794	2.09644	down	AT1G44478	Arabidopsis thaliana Cyclophilin mRNA, complete cds [NM_103549]	AAATTTGGCGTCAGGTCTGGAGGAAAGACTCTCAACATGGTAAAGATCATGTTGCCAAAA
																	A_84_P286860	-2.18747	-1.12926	2.18747	down	AT3G23480	Arabidopsis thaliana Cyclopropane-fatty-acyl-phospholipid synthase mRNA, complete cds [NM_001203025]	TTGTGAAAAATATGCAACATATGGTATTTTCCCTAACCGAAGCAGGGGCTCGACTTTTCG
																	A_84_P22503	-2.61664	-1.38772	2.61664	down	AT5G26130	Arabidopsis thaliana Cysteine-rich secretory proteins, Antigen 5, and Pathogenesis-related 1 protein superfamily protein mRNA, complete cds [NM_122514]	CAACAAAGAAAGGGAGACTGTAGTCTCACTCACTCCAACTCAAATGGGCTTTACGGTGAA
																	A_84_P274820	-2.04862	-1.03465	2.04862	down	AT3G25850	Arabidopsis thaliana Cysteine/Histidine-rich C1 domain family protein mRNA, complete cds [NM_113487]	ATGGAAAAGAATTCGAAGCTGAACCCAAAGAAGAGCTTGAAGATGAACTCGAAGATGATT
																	A_84_P83049	-2.83835	-1.50505	2.83835	down	AT2G21810	Arabidopsis thaliana Cysteine/Histidine-rich C1 domain family protein mRNA, complete cds [NM_127750]	AAGCTTTAAGGCAGAAATTCACTGGAACTTGGAGTTTTTGTTTGGGAAAGCTGTGTCATG
																	A_84_P501276	-2.01598	-1.01148	2.01598	down	AT3G05300	Arabidopsis thaliana Cytidine/deoxycytidylate deaminase-like protein mRNA, complete cds [NM_111403]	GAGATTACAAAACTCGATCTGAGTATCGCCGAGCAAGTGTTTCAGAATACAAAGGGGAAG
																	A_84_P11426	-2.14054	-1.09797	2.14054	down	AT1G32720	Arabidopsis thaliana Cytochrome C oxidase polypeptide VIB family protein mRNA, complete cds [NM_103006]	AAGAAGAGAAGCTAGAGAGGTTGTGTCAAGATATGAGGACACCGTCAACAATGAGGAGAT
																	A_84_P15948	-2.04104	-1.02931	2.04104	down	AT5G51900	Arabidopsis thaliana Cytochrome P450 family protein mRNA, complete cds [NM_124569]	TTGCCAACGGGCAGAAGTTTGAGCCAGATACTAGTTTAATTCTTAAAATGAAGCATGGCT
																	A_84_P192784	-2.05824	-1.04141	2.05824	down	AT3G61035	Arabidopsis thaliana Cytochrome P450 superfamily protein mRNA, complete cds [NM_148883]	TTTTCACGTATCTTATTCTTGTCGCTGTTAAATCACGACGACGGAGATCAAGCTCACTGG
																	A_84_P549596	-3.50921	-1.81115	3.50921	down	AT5G48750	Arabidopsis thaliana Cytochrome b561/ferric reductase transmembrane with DOMON related domain mRNA, complete cds [NM_124252]	TAATGATAACATGTTACTAGTCAAAAGCATTCATGGACTAGTGAATGCAGTGTGTTGGGG
																	A_84_P16269	-2.02889	-1.02069	2.02889	down	AT1G32300	Arabidopsis thaliana D-arabinono-1,4-lactone oxidase family protein mRNA, complete cds [NM_102963]	TATACAAAGGCTAGAGTTTGTACTCATGTAAAATCAGTAAATGGCTATGACGATCATACC
																	A_84_P527135	-2.22158	-1.15159	2.22158	down	AT3G53050	Arabidopsis thaliana D-galactoside/L-rhamnose binding SUEL lectin protein mRNA, complete cds [NM_115165]	AAATGTCTTAGGAAAGAGAAGTGTAAGTTGTTTGTTCCAGACAAGATTTTTGGTCCGAGC
																	A_84_P507618	-2.31031	-1.20809	2.31031	down	AT3G52350	Arabidopsis thaliana D111/G-patch domain-containing protein mRNA, complete cds [NM_115095]	GAAATTAGTGAAGATGATCGAGCACGAAAAACGATTGGCGGAAAACGAATTTGAACGAGC
																	A_84_P24050	-2.04006	-1.02861	2.04006	down	DEGP12	Arabidopsis thaliana DEGP protease 12 mRNA, complete cds [NM_112527]	TTTGAAACACTTACGTGAACTAATAGAGGGATGTTTTAGCAAAGATCTGAGGCTGGACTT
																	A_84_P10974	-2.04478	-1.03195	2.04478	down	MEE57	Arabidopsis thaliana DNA (cytosine-5-)-methyltransferase family protein mRNA, complete cds [NM_117435]	CATTGTTCCCAATTTGTTAAACAAAGCTAAGGACCACAACGGTTATAAGGGACTCTATGG
																	A_84_P14555	-2.08914	-1.06291	2.08914	down	AT3G16680	Arabidopsis thaliana DNA binding / DNA-directed RNA polymerase mRNA, complete cds [NM_112541]	GCTCTTACTACTGAAGAGAAGCAAAAGTTTCTAGAGAGAAAGAGAACCAGCTTCCAAGGA
																	A_84_P19501	-2.05319	-1.03786	2.05319	down	AT4G21895	Arabidopsis thaliana DNA binding protein mRNA, complete cds [NM_001125551]	ACATCTAGAGCTTGGAAACAAGACAACATTGAGTGTAGACAACAACATCTCTACAACAGA
																	A_84_P607732	-2.12387	-1.08669	2.12387	down	AT2G05635	Arabidopsis thaliana DNA repair DEAD helicase RAD3/XP-D subfamily protein mRNA, complete cds [NM_201697]	TATTAATGAAAATTGAGCTGTTTACTGCATATCAAAGCTTCAATACCTCCTGCTCAGTTC
																	A_84_P593737	-2.38105	-1.2516	2.38105	down	AT3G32330	Arabidopsis thaliana DNA repair protein-like protein mRNA, complete cds [NM_148778]	GATGTTGACAAACAAGGTTATCTACAATCACAAAGGAGAGTGTCTCCTTGAAGTTCCGGG
																	A_84_P21884	-2.03815	-1.02726	2.03815	down	AT1G66420	Arabidopsis thaliana DNA-binding storekeeper protein-related transcriptional regulator mRNA, complete cds [NM_105313]	GATGTTGAAGGTTAAAAATAGCGAATGCGTGAAACAAAAGACTAACCTTTTGAATGAGGT
																	A_84_P100266	-2.01269	-1.00912	2.01269	down	AT4G00232	Arabidopsis thaliana DNA-binding storekeeper protein-related transcriptional regulator mRNA, complete cds [NM_116242]	TTATGATGTGGAATCTGCCCTTGAGAAACCAAGGAAGAGTAAGCGGATTATAAAGCTTTG
																	A_84_P15106	-2.07227	-1.05121	2.07227	down	AT2G20613	Arabidopsis thaliana DNA-binding storekeeper protein-related transcriptional regulator mRNA, complete cds [NM_127623]	GGACAGATGACGATGAGATTGTAGTTTTAGAAGGTTTTATCGATTACAAAAACGATAGTG
																	A_84_P541585	-2.04364	-1.03114	2.04364	down	AT5G41765	Arabidopsis thaliana DNA-binding storekeeper protein-related transcriptional regulator mRNA, complete cds [NM_148069]	TTACTTAAGATAGAACAAGCCAATTTCACATCACATCCCCAAATAAGTTTCAACAACTCG
																	A_84_P21797	-2.1952	-1.13436	2.1952	down	AT1G61700	Arabidopsis thaliana DNA-directed RNA polymerase subunit 10-like protein mRNA, complete cds [NM_104852]	CTCATGTCGATCTAATCGAAAAGCTTCTAAACTACAACACTATGGAGAAATCCGACCCCA
																	A_84_P553333	-2.07097	-1.0503	2.07097	down	AT1G40390	Arabidopsis thaliana DNAse I-like superfamily protein mRNA, complete cds [NM_103391]	GGCCTGTAGAGGTCTGAATAGACGTGGCTTCAGTAATATTCAAGCTCAATTGATGTCCAA
																	A_84_P19560	-2.08109	-1.05734	2.08109	down	AT4G35280	Arabidopsis thaliana DUO1 activated zinc finger 2 mRNA, complete cds [NM_119694]	GAAAAGGAGGAGGAGCCGATGATCAGTGGTGCTTTGGATTTGAATGTTCCTCCAACAATA
																	A_84_P212908	-2.42019	-1.27512	2.42019	down	AT4G35700	Arabidopsis thaliana DUO1-activated zinc finger 3 mRNA, complete cds [NM_119735]	AGGATTGACTTAAATGCCGATCCAGTCGAGGAGGAAGACAAGGTAATTGGAGTTGGATCT
																	A_84_P14016	-4.12146	-2.04316	4.12146	down	DegP13	Arabidopsis thaliana DegP protease 13 mRNA, complete cds [NM_123420]	AACGTCATAGAGTACCATGGGCCATGTCCAAAGATCTCATGACTGATCAATCGACCACTT
																	A_84_P10988	-2.05484	-1.03903	2.05484	down	ATDOF4.2	Arabidopsis thaliana Dof zinc finger protein DOF4.2 mRNA, complete cds [NM_118221]	GGTAACCCTTTGATAAACCAATCAATTGGTGGATATGTTGATAATCACAAAGATGAACAC
																	A_84_P20305	-3.2798	-1.71361	3.2798	down	AT3G45450	Arabidopsis thaliana Double Clp-N motif-containing P-loop nucleoside triphosphate hydrolases superfamily protein mRNA, complete cds [NM_114414]	AACAAAGCCGATAATGAAGCCGAGGAAGGAAGACCTACTGTTACGGAAGCCGATAATGAA
																	A_84_P16490	-2.146	-1.10165	2.146	down	DNF	Arabidopsis thaliana E3 ligase DNF mRNA, complete cds [NM_112801]	CCTAACTGCAGAAAGAACGTTGAAGAAATCCAAAATCACGAACTTTCTCTTAGTCCAAAC
																	A_84_P14100	-2.83016	-1.50089	2.83016	down	AT5G62800	Arabidopsis thaliana E3 ubiquitin-protein ligase SINA-like 11 mRNA, complete cds [NM_125675]	AAGAATTCAGTACCAATTCGAGAGGATCAAATTCAGAACGCTATCACAAATTCCATTCGC
																	A_84_P17788	-2.06062	-1.04308	2.06062	down	AT5G37870	Arabidopsis thaliana E3 ubiquitin-protein ligase SINA-like 6 mRNA, complete cds [NM_123146]	CACAGTTTGTTATGTGGTCCATTGTTAGGGATGATGCTTTGCATCAATGAGTTGAAGCAA
																	A_84_P735775	-2.13808	-1.09632	2.13808	down	AT3G03272	Arabidopsis thaliana ECA1 gametogenesis related protein mRNA, complete cds [NM_001084631]	TTATCGGTAACAGTGATAATAGCGAGTTAGCTAGGATGTGTTTTCCAGACCTAGGAGACG
																	A_84_P522180	-2.04638	-1.03307	2.04638	down	AT5G65370	Arabidopsis thaliana ENTH/ANTH/VHS superfamily protein mRNA, complete cds [NM_125935]	GGATAAGATTTGAAGAATTGAACGTAAGAGTAGCTAAACCTAACGAGTTGGTTCCGGTTT
																	A_84_P17145	-3.0958	-1.63031	3.0958	down	ddf2	Arabidopsis thaliana ERF/AP2 transcription factor DDF2 mRNA, complete cds [NM_001084295]	TGAATACGAGTGTGTACGTGGACGAAGAAATGTGTTACGAAGATTTGTCACTTTGGAGTT
																	A_84_P522722	-3.44755	-1.78557	3.44755	down	AT3G57250	Arabidopsis thaliana Emsy N Terminus (ENT) domain-containing protein mRNA, complete cds [NM_115585]	AATCGTGTCAGGAACAACATTTTAGTCGTCCAATTGACTGGAGAAGCATCCGGCTCGAAT
																	A_84_P612244	-2.04252	-1.03035	2.04252	down	AT2G29040	Arabidopsis thaliana Exostosin family protein mRNA, complete cds [NM_128461]	CCGAGGACAAAAGTTTTCGCTATGAGAGAACAAGTGATAAGACTGATACCGAGGTTAATG
																	A_84_P601261	-2.06696	-1.04751	2.06696	down	AT2G07140	Arabidopsis thaliana F-box and associated interaction domain-containing protein mRNA, complete cds [NM_001161029]	GAGACAATTGGAGGAGAATCGCCAATTATTACTACTTATGTTCCAAGTTTGGTTCAGATC
																	A_84_P569255	-2.09713	-1.06842	2.09713	down	AT1G20735	Arabidopsis thaliana F-box and associated interaction domain-containing protein mRNA, complete cds [NM_001198118]	AGTTTCAGGGTCGAATGAATTTATGGGCATGAGTATCGGAGACTTCTATAAGTTTACACC
																	A_84_P17550	-2.08407	-1.0594	2.08407	down	AT1G12190	Arabidopsis thaliana F-box and associated interaction domain-containing protein mRNA, complete cds [NM_101091]	GTTTCTATGATCCCAGCTTGATTCCTATTCCTTCAGAGACTTCAGGACAAAAAATAAGCA
																	A_84_P563870	-2.02272	-1.01629	2.02272	down	AT1G33020	Arabidopsis thaliana F-box and associated interaction domain-containing protein mRNA, complete cds [NM_103035]	GGTGATTGAATATATCAAGAGACATCATGTAACTATTCAAGTAGAAAAGGAACAGAACCC
																	A_84_P516889	-2.01479	-1.01063	2.01479	down	AT3G16820	Arabidopsis thaliana F-box and associated interaction domain-containing protein mRNA, complete cds [NM_112556]	TCTTAGAGGTTAACATGATAACATTCCCTCATTATCGGTTTAGTTTTCACCATGTGAGTT
																	A_84_P536401	-2.06341	-1.04503	2.06341	down	AT3G17480	Arabidopsis thaliana F-box and associated interaction domain-containing protein mRNA, complete cds [NM_112628]	GTGATGACATACACAGCATTGTATACATTATTGGACAAGATAGATTGAGAATTGTGGATC
																	A_84_P539061	-2.22469	-1.1536	2.22469	down	AT3G21170	Arabidopsis thaliana F-box and associated interaction domain-containing protein mRNA, complete cds [NM_113011]	CGGCACTCCAAGGACATCATACACATTGTGGAAAATGATAAATTCATAGAATTGGATCAT
																	A_84_P552327	-2.1129	-1.07922	2.1129	down	AT3G22720	Arabidopsis thaliana F-box and associated interaction domain-containing protein mRNA, complete cds [NM_113171]	GAAAGGCTTCAACTTATCCATACTACAAGATGGTACTCATTGATTTTCAATTATGTTCCG
																	A_84_P585253	-2.05671	-1.04033	2.05671	down	AT3G24700	Arabidopsis thaliana F-box and associated interaction domain-containing protein mRNA, complete cds [NM_113381]	TGTTAATGGACGTTTATGTGCTAGGATACGTAAACAACAACAAATCTTGCAATAGCTACA
																	A_84_P232489	-2.3962	-1.26075	2.3962	down	AT4G04690	Arabidopsis thaliana F-box and associated interaction domains-containing protein mRNA, complete cds [NM_116707]	GGATCAGAAAGCAAATTGAGACAGGACGACATAGATCGTTTCGCTACCTTGACCCGTTTA
																	A_84_P11722	-2.17857	-1.12338	2.17857	down	AT3G17500	Arabidopsis thaliana F-box associated protein mRNA, complete cds [NM_112630]	AGATGTAGACATTGGTGGTCGTGCTATGTTATCGTATGACAGTTTCTTCATCGACAAGGA
																	A_84_P18997	-2.43311	-1.2828	2.43311	down	AT1G47350	Arabidopsis thaliana F-box associated ubiquitination effector family protein mRNA, complete cds [NM_103629]	ACGACGAAACATCAGACGACGAAGAATCTTTACGTTCTTATAACTATTCTTATAAGCCAT
																	A_84_P61370	-2.07485	-1.053	2.07485	down	AT1G59630	Arabidopsis thaliana F-box associated ubiquitination effector family protein mRNA, complete cds [NM_104656]	GTGCTTTACTAATGCGATCTATAGAGTTGCAGTCTTGGAACTTGCAACCAACGCGTGGAA
																	A_84_P584557	-2.48828	-1.31515	2.48828	down	AT1G71290	Arabidopsis thaliana F-box associated ubiquitination effector family protein mRNA, complete cds [NM_105798]	ATTGAGATTCCTCATTGGGAACAACATGTTGGAAATATGGAGTTTTTCTTCAAAGGTACC
																	A_84_P582046	-2.06084	-1.04323	2.06084	down	AT3G06280	Arabidopsis thaliana F-box associated ubiquitination effector family protein mRNA, complete cds [NM_111503]	GGACGACGAATTTAGGCGACGTAATAGACTTGGATACGAACGTCACCATATTCTTCCCAA
																	A_84_P559905	-2.01111	-1.00799	2.01111	down	AT3G47130	Arabidopsis thaliana F-box associated ubiquitination effector family protein mRNA, complete cds [NM_114580]	TGTACTACGGGGCGTCTAGGACGGATATCGATCCCTGGAATAACAATTCTGTAATTGTGA
																	A_84_P553692	-2.17103	-1.11838	2.17103	down	AT3G47140	Arabidopsis thaliana F-box associated ubiquitination effector family protein mRNA, complete cds [NM_114581]	CTGGCGAGATTTGTCTGGTTCCAAAAGTATTGTTGACAAGTATTGTTGACGATCACTTTT
																	A_84_P559910	-2.09662	-1.06807	2.09662	down	AT3G49440	Arabidopsis thaliana F-box associated ubiquitination effector family protein mRNA, complete cds [NM_114804]	ATGGAAGCTTTTAAGGGTCGGAATATTTTTACATTTACTGACCATATAGAAGATGTGAGG
																	A_84_P583062	-2.12451	-1.08713	2.12451	down	AT3G52330	Arabidopsis thaliana F-box associated ubiquitination effector family protein mRNA, complete cds [NM_115093]	AGCTTTAAACAGACTGATTCCTTGTTGGCTACTTTATGGGATGATACTGAGAGCATCATG
																	A_84_P530074	-2.21624	-1.14811	2.21624	down	AT5G43550	Arabidopsis thaliana F-box associated ubiquitination effector family protein mRNA, complete cds [NM_123721]	AAATTAGCATGTGTAAGCTATGACTCCTATTGTGAATCTAAGTTGCGTGTATGGATTCTA
																	A_84_P218368	-2.00327	-1.00236	2.00327	down	AT5G44345	Arabidopsis thaliana F-box associated ubiquitination effector family protein mRNA, complete cds [NM_148086]	ACCTCTTCTACTACAATATGGAGAGAAAGACAATCATAAGACTTCAAATCCAAGGAATGG
																	A_84_P249965	-2.4482	-1.29172	2.4482	down	AT3G03405	Arabidopsis thaliana F-box associated ubiquitination effector family protein mRNA, complete cds [NM_148682]	AGGCAAAAGGAAACTACAAAGCAGAGCGCTGAGACTTGTCGCACTTGATAAGCGAATCAA
																	A_84_P520432	-2.00723	-1.0052	2.00723	down	AT5G41490	Arabidopsis thaliana F-box associated ubiquitination effector protein mRNA, complete cds [NM_123513]	TATTAACATCATCGGAGAGGCTAAATATTTAAGAAAATTGGATCTCCAAGTACCTCAAGG
																	A_84_P587425	-2.16967	-1.11748	2.16967	down	AT3G10990	Arabidopsis thaliana F-box associated ubiquitination effector-like protein mRNA, complete cds [NM_111936]	TGTGGAAGAATGTAGTTGGAGAAGAGACCAAGCTACGACTTCTTGGAATGGTTGGCAGTT
																	A_84_P22756	-2.0024	-1.00173	2.0024	down	AT1G31090	Arabidopsis thaliana F-box domain-containing protein mRNA, complete cds [NM_102848]	ACATCGATAAGACCAGCAGAACAGAACACATCAACATCATCTAGAGAAGATCATCTAGTG
																	A_84_P579882	-2.16205	-1.1124	2.16205	down	AT3G28410	Arabidopsis thaliana F-box domain-containing protein mRNA, complete cds [NM_113761]	TGGATTAAAGAAGCTAACATTACACACATTGCAGCTAAGCCACGACATAATGGAAATGCA
																	A_84_P261620	-2.00109	-1.00079	2.00109	down	AT5G38570	Arabidopsis thaliana F-box domain-containing protein mRNA, complete cds [NM_123218]	CGCTTGTCACTTAAAGACTGCAACATTCTTGACTGATAAAAGAATAAATGATGTTCGAAG
																	A_84_P610179	-2.43886	-1.2862	2.43886	down	AT1G20800	Arabidopsis thaliana F-box family protein mRNA, complete cds [NM_101932]	TGGAGAAAATCAACAAAAGAAAAAGAACCGTTAGGTCTGCGGGTAGATCTGGTGTAGTAG
																	A_84_P500106	-2.00148	-1.00107	2.00148	down	AT1G27550	Arabidopsis thaliana F-box family protein mRNA, complete cds [NM_102519]	TAGCCTTTTAAAGATTGAGCGAGTAGGAGAGGATAAAGTCAGGGATATATTAATCAGCGA
																	A_84_P21810	-2.35722	-1.23709	2.35722	down	AT1G31080	Arabidopsis thaliana F-box family protein mRNA, complete cds [NM_102847]	TGCTCACCAGAAAGAAGATCGTCTTACGTTTGAGAGTGTTAACCAATTTGATGCTCTGCG
																	A_84_P56640	-2.59857	-1.37772	2.59857	down	AT1G20360	Arabidopsis thaliana F-box protein mRNA, complete cds [NM_101887]	ATGGGGGAAAAAGCAATTCAAGGTAATTTCCGATGTTACATGTTGGGGTCATGCTCTGGC
																	A_84_P20988	-2.21048	-1.14436	2.21048	down	AT1G32020	Arabidopsis thaliana F-box protein mRNA, complete cds [NM_102936]	TTCAGTATTTATAGTACTGCAAGGACAGTCTATAGTACAGTTTTCTTCTCGATGTGGGAC
																	A_84_P528538	-2.07602	-1.05382	2.07602	down	AT1G46984	Arabidopsis thaliana F-box protein mRNA, complete cds [NM_103610]	GGCGCGATTCACTCTATGTTTCCTACTATGATTTAGAGAAAGAGAGTGTTAAGAAAGTTA
																	A_84_P14185	-2.26796	-1.1814	2.26796	down	AT1G47810	Arabidopsis thaliana F-box protein mRNA, complete cds [NM_103677]	AGAGGTGTTATTGGTAGATTGCCTCAAGGTTTACAAATCTTGGGAACTTCTGATATGGGA
																	A_84_P598606	-2.19819	-1.13632	2.19819	down	AT1G66490	Arabidopsis thaliana F-box protein mRNA, complete cds [NM_105320]	GACCGGAAACATAACAACGCATGGAATATTAACTCGTTTATGTTATCTTCTTATGTTCCA
																	A_84_P518649	-2.00839	-1.00604	2.00839	down	AT1G67130	Arabidopsis thaliana F-box protein mRNA, complete cds [NM_105383]	AAATATGATGATCATGTTAGGACGACACTGATATCATCTAGAAAAAATCAGCAAGTGACG
																	A_84_P542592	-2.12394	-1.08674	2.12394	down	AT3G17400	Arabidopsis thaliana F-box protein mRNA, complete cds [NM_112619]	CAAGGTGGTTGTTGACTTGTAGACCGACGACCAAAACTATCACAAAGAACACGATCGATC
																	A_84_P544373	-2.16771	-1.11617	2.16771	down	AT3G19880	Arabidopsis thaliana F-box protein mRNA, complete cds [NM_112878]	TTGAAAGAAGTGGATCTTGGAGAATGTAAACCATTGCGTAGCCCAATTGTGTGTTTTAGC
																	A_84_P538170	-2.09952	-1.07006	2.09952	down	AT3G19890	Arabidopsis thaliana F-box protein mRNA, complete cds [NM_112879]	AATCTAGATAAAAAACGTGGTAAAAGGAATAACAAGACACGTTGTTACCACACAGCTTAC
																	A_84_P525738	-2.0775	-1.05485	2.0775	down	AT3G20690	Arabidopsis thaliana F-box protein mRNA, complete cds [NM_112960]	ATAACACACCAAGATTTTTTCTGACTGAGGGATACTTGATTTATGATGAAGAGAAAGTCG
																	A_84_P565624	-2.11264	-1.07905	2.11264	down	AT3G23950	Arabidopsis thaliana F-box protein mRNA, complete cds [NM_113300]	TGGAGGTCATCATGATGCGTGTAGTATCATTTATTTCCCCGATAATGGAAAAGATTACGA
																	A_84_P553213	-2.00825	-1.00594	2.00825	down	AT3G23970	Arabidopsis thaliana F-box protein mRNA, complete cds [NM_113302]	GATTATGCATGTCATATCATATCTTTCCCTGATTGTGAAAAAGATGATGATCAGTTACGG
																	A_84_P508888	-2.07403	-1.05243	2.07403	down	AT3G49450	Arabidopsis thaliana F-box protein mRNA, complete cds [NM_114805]	TTCGTCAAGTCCAACCCTTTCTACATCTTTCACTTAGATATGAAGAGCAACTCTATCACA
																	A_84_P223729	-2.59665	-1.37665	2.59665	down	AT3G49510	Arabidopsis thaliana F-box protein mRNA, complete cds [NM_114811]	AATCTGTCAAAATTGGAGTAATCTCGAACTCCCAGTGGCAACAAGGCATACTTGTGTGCT
																	A_84_P557664	-2.04947	-1.03525	2.04947	down	AT3G60790	Arabidopsis thaliana F-box protein mRNA, complete cds [NM_115943]	GTTTTGTGACACAAGGAACAGTGACTGAAAAGTTGATGATAAAGACATCGACGTATCCTC
																	A_84_P137289	-2.33872	-1.22572	2.33872	down	AT3G62230	Arabidopsis thaliana F-box protein mRNA, complete cds [NM_116088]	GTTGGAGAGGGTGGATCTGTATCAGCCAATTGGATTGGATGATATTCAACTGCTTCCGAT
																	A_84_P506240	-2.07662	-1.05424	2.07662	down	AT5G39460	Arabidopsis thaliana F-box protein mRNA, complete cds [NM_123308]	CCTTTGCTTCCAACAAAGAATTTTACATATACTAAAAGGTCTTACTCAAACGTGTTTGCC
																	A_84_P500006	-2.02365	-1.01696	2.02365	down	AT2G05970	Arabidopsis thaliana F-box protein mRNA, complete cds [NM_126610]	TGGTAGAAAACATCTAGACCATATATTTATCTTTGATCTTACAACCCAAGAGAGTGAACC
																	A_84_P602159	-2.04437	-1.03165	2.04437	down	AT2G15640	Arabidopsis thaliana F-box protein mRNA, complete cds [NM_127125]	ATTACTTAGGTAGCACGTCGGATTGTGTTAAGGATGGTCATGGCATAGTATCTGATTATG
																	A_84_P544666	-2.0837	-1.05914	2.0837	down	AT2G26850	Arabidopsis thaliana F-box protein mRNA, complete cds [NM_128242]	TGTTGGACACATGGAATCTTGTGATGGCAATCTAAACCATTGTCAATGCCATAATAGCGA
																	A_84_P574845	-2.00801	-1.00577	2.00801	down	AT2G34280	Arabidopsis thaliana F-box protein mRNA, complete cds [NM_128979]	TTGGTATCCGTAGCTGATGAATTTTATCTTCTTAAAAGAGTGCATCAAGTTATGAGAACG
																	A_84_P127421	-2.08853	-1.06249	2.08853	down	AT2G42730	Arabidopsis thaliana F-box protein mRNA, complete cds [NM_129834]	GGATTAAAGAGAATGCAAGGTTTAAGGAAGAGAGTCGAATGAAGATTCTTCAATCAGCAT
																	A_84_P229449	-2.12916	-1.09028	2.12916	down	AT1G47915	Arabidopsis thaliana F-box protein mRNA, complete cds [NM_148566]	TCGGTGGTTGTTTATCCCAACAAAGAAGAAGCTTTTAAGTGGTTCACATCGATTCTGTGA
																	A_84_P302780	-2.35093	-1.23323	2.35093	down	AT2G35280	Arabidopsis thaliana F-box protein mRNA, complete cds [NM_179912]	AAACCTATATGAGCCAACTTGAATGGGCTAAGACACCACCATGGCTGAAACGTGTTGGAA
																	A_84_P557805	-2.06906	-1.04897	2.06906	down	AT1G53815	Arabidopsis thaliana F-box protein mRNA, complete cds [NM_202291]	CACAGGAGAGTCTTCAAACTTGCCGAAACTAAGTTTAAAGGGGATTAATAAGTCAGAGTG
																	A_84_P521331	-2.06213	-1.04414	2.06213	down	AT5G22670	Arabidopsis thaliana F-box/FBD/LRR-repeat protein mRNA, complete cds [NM_122173]	AAGTTTACATTGCAATTGGGTTGTAAGAGAATGGACGAAGAGTCTATCATCTTCAAGGAA
																	A_84_P16868	-2.11962	-1.08381	2.11962	down	AT5G44960	Arabidopsis thaliana F-box/RNI-like/FBD-like domains-containing protein mRNA, complete cds [NM_123864]	TGATATCGACTCTCGAGTATGTTCACATTAACAAACTGATGATGATGGAGCAAAGTGGGA
																	A_84_P537288	-2.00466	-1.00336	2.00466	down	AT4G33290	Arabidopsis thaliana F-box/kelch-repeat protein mRNA, complete cds [NM_119483]	AGAAAAGCTTCGATTTGATCAAAACACGTGGATATTTGACAGCATTTATCAAGCCACTGC
																	A_84_P519306	-2.02569	-1.01841	2.02569	down	AT4G39753	Arabidopsis thaliana F-box/kelch-repeat protein mRNA, complete cds [NM_120137]	GAAACACTCATCCGTTGTTTGAAACATAGTAGTACTGCTTAAATCATTGATGTTCAAAGC
																	A_84_P569955	-2.18301	-1.12632	2.18301	down	AT5G39560	Arabidopsis thaliana F-box/kelch-repeat protein mRNA, complete cds [NM_123318]	TTGTTTTTAATGGTCTTTTACTTGTTTTGGTGTAACCCGTACAAGTTAATCTTGGTGTCG
																	A_84_P601283	-2.11142	-1.07821	2.11142	down	AT5G51250	Arabidopsis thaliana F-box/kelch-repeat protein mRNA, complete cds [NM_124504]	TATTGAAAGGTTTGTTAGGACTACCTAGTTTACCTGAGAATATGTTTGTTAGATTGGCTG
																	A_84_P22770	-2.07654	-1.05418	2.07654	down	AT1G11770	Arabidopsis thaliana FAD-binding and BBE domain-containing protein mRNA, complete cds [NM_101049]	TGGTGAAAGTGAAAACTGCTGTGGATCCGCAAAATTTCTTCAGAGACGAACAGAGTATAC
																	A_84_P123742	-2.20502	-1.14079	2.20502	down	AT1G34575	Arabidopsis thaliana FAD-binding and BBE domain-containing protein mRNA, complete cds [NM_103181]	AGAATAACTTCGAGAGGTTGGTTCAGGTTAAGACTAGAGTTGATCCGGACAACATTTTCC
																	A_84_P576195	-2.06417	-1.04556	2.06417	down	AT5G40750	Arabidopsis thaliana FBD / leucine rich repeat domains containing protein mRNA, complete cds [NM_123440]	AAGAAGATAATGAAGGAGTTGAAATCCATGTATAGGATATCAACAACATCTCAGCTTCTC
																	A_84_P573598	-2.15575	-1.10819	2.15575	down	AT5G56800	Arabidopsis thaliana FBD and LRR domain-containing protein mRNA, complete cds [NM_125063]	CTAGCAAAAGCGAGTTGTCTAAAGGTGGCAATATTCTCTTCAGTATGTATAGAGAAGAAT
																	A_84_P522022	-2.05112	-1.03641	2.05112	down	AT5G11370	Arabidopsis thaliana FBD and leucine rich repeat domain-containing protein mRNA, complete cds [NM_121175]	GAGCTTGAGATGAAGAATGAGTTATTGTCTTCATGTGGTTCAACCACATGCAACCTCGAC
																	A_84_P260550	-2.00099	-1.00071	2.00099	down	AT5G56325	Arabidopsis thaliana FBD domain-containing protein mRNA, complete cds [NM_148138]	ACGAGAAACTTGAGATGAACAAGGAATTGTCATTATTGCCAATATGTTCACCAATTTGTC
																	A_84_P281800	-2.53575	-1.34241	2.53575	down	AT5G56560	Arabidopsis thaliana FBD, F-box and leucine rich repeat domain-containing protein mRNA, complete cds [NM_125039]	GTTCTCGACAAGATGCAGAAACAGAAATCATCGCATGTTAAAGAAGTTAAAGTCCATGGA
																	A_84_P63984	-2.04057	-1.02897	2.04057	down	AT5G56400	Arabidopsis thaliana FBD, F-box, Skp2-like and leucine rich repeat domain-containing protein mRNA, complete cds [NM_125023]	TTATCAGAGAAGACTTGGCATCTTTGTTCATGGGCTCGAGTTCTTGTGAACTTAAATTCG
																	A_84_P306900	-2.10431	-1.07335	2.10431	down	AT5G56430	Arabidopsis thaliana FBD-associated F-box protein mRNA, complete cds [NM_125026]	TCCACATACCAATGGAGTTTGAGTTCATGGGAAGGATTAATTCCAGCAGATGTCAGCTTT
																	A_84_P199484	-2.06137	-1.0436	2.06137	down	AT5G56440	Arabidopsis thaliana FBD-associated F-box protein mRNA, complete cds [NM_125027]	CGAGAAACTCAAGATGCTGCAAGAGCTATCGTCCATACACAGGATTTGTACTAAATGTGG
																	A_84_P708733	-2.26482	-1.1794	2.26482	down	AT5G53592	Arabidopsis thaliana FBD-like domain family protein mRNA, complete cds [NM_001125959]	AAATGTAGAGAGGAACTGTTAGATGTCTGTATTTGACTGGTAAAATCGGTTGATCTAACC
																	A_84_P726424	-2.03526	-1.02521	2.03526	down	AT1G06500	Arabidopsis thaliana Full-length cDNA Complete sequence from clone GSLTPGH4ZC06 of Hormone Treated Callus of strain col-0 of Arabidopsis thaliana (thale cress) [BX816457]	GGTGGGAAAATGAATTGAGGATGAGATTAGTATTTACCGTGACAGAGTTTTCCAACTTTG
																	A_84_P737274	-2.00546	-1.00393	2.00546	down	bZIP	Arabidopsis thaliana Full-length cDNA Complete sequence from clone GSLTPGH70ZC01 of Hormone Treated Callus of strain col-0 of Arabidopsis thaliana (thale cress) [BX816829]	CCAAACCATTTCTAAAACTAAAGAATCTGAAGATGATGGGCATAATGAGCATTCAAACGG
																	A_84_P66894	-2.14367	-1.10008	2.14367	down	AT1G61440	Arabidopsis thaliana G-type lectin S-receptor-like serine/threonine-protein kinase mRNA, complete cds [NM_104825]	CTTTGCCACGTTTGGTTTTTGGAGAAACAGAGTAAAACATCACGATGCATGGAGGAATGA
																	A_84_P20051	-2.16822	-1.11651	2.16822	down	AT1G42190	Arabidopsis thaliana GAG/POL/ENV polyprotein mRNA, complete cds [NM_103420]	ATGATTGTGGGAATGCTGATTCCGAATTTGTTGGGAGTAAGTTCAGAGATGGTCGGAAGA
																	A_84_P185274	-2.05928	-1.04214	2.05928	down	GATA29	Arabidopsis thaliana GATA transcription factor 29 mRNA, complete cds [NM_112966]	TTGGTCCTAAGAGTTTATGCAATGCTTGTGGGATCAAGTTCAGGAAGGAGGAAGAGAGGA
																	A_84_P582345	-2.03513	-1.02512	2.03513	down	AT5G03590	Arabidopsis thaliana GDSL esterase/lipase mRNA, complete cds [NM_120440]	GCACGTATGGATATGAAGGGTGCAAAGAAGTATACATTATGTAATGATCCAAAGTCTGCT
																	A_84_P12041	-2.171	-1.11836	2.171	down	AT5G03980	Arabidopsis thaliana GDSL esterase/lipase mRNA, complete cds [NM_120480]	ATAGATTCATGTCTAAGTTCTTGAACAATCAGATTCTTTCACAGATCAAGTGTACTAGGG
																	A_84_P12556	-2.05952	-1.04231	2.05952	down	AT2G19010	Arabidopsis thaliana GDSL esterase/lipase mRNA, complete cds [NM_127458]	AAGCCACTAATATGGTAGTGGCGAAGGGCTCGTTCGACGGAATCATAAGTAAACCGTATA
																	A_84_P20870	-4.2189	-2.07687	4.2189	down	GLIP2	Arabidopsis thaliana GDSL-motif lipase 2 mRNA, complete cds [NM_104272]	TTGTTTTTGAATTCATTTCATTTGATAGAGAAGGCTCATCGGCAGACGACAGATCGCAGG
																	A_84_P22580	-2.20699	-1.14208	2.20699	down	RAN4	Arabidopsis thaliana GTP-binding nuclear protein Ran-4 mRNA, complete cds [NM_124890]	AGTCTCTGCAATTATTAACTGTAGAGGCGGGAACTCAGCCACTCCTAATGACGAGGATAT
																	A_84_P514661	-2.28081	-1.18955	2.28081	down	AT3G23860	Arabidopsis thaliana GTP-binding protein-like protein mRNA, complete cds [NM_113291]	AATGTAATGTCCTTTAACTATGTGGATCTTCTGAGAAAGGACGATGATTGCGACTCAAGG
																	A_84_P17438	-3.20939	-1.6823	3.20939	down	AT3G20980	Arabidopsis thaliana Gag-Pol-related retrotransposon family protein mRNA, complete cds [NM_112991]	CATGTGGGAAAAGAGAGGCTTTTGCCTGCGTTTCAGTGTGATTGAAGGTAATTTTCAATG
																	A_84_P15808	-2.04397	-1.03137	2.04397	down	AT1G19460	Arabidopsis thaliana Galactose oxidase/kelch repeat superfamily protein mRNA, complete cds [NM_101802]	AGTTGGTGATTTTGGGCAGTAATGGGAGCTGCTATGATACTGGTGATTGCATTGGAGAAA
																	A_84_P504643	-2.04327	-1.03088	2.04327	down	AT1G65210	Arabidopsis thaliana Galactose-binding protein mRNA, complete cds [NM_105194]	CTTAGATGGACCAAGTGGAAGAGCTCCAACTGTTCAACAAATAAGAAACAAACATGGGAC
																	A_84_P186284	-2.02817	-1.02018	2.02817	down	AT4G12960	Arabidopsis thaliana Gamma interferon responsive lysosomal thiol (GILT) reductase family protein mRNA, complete cds [NM_001160756]	CACTCGATGACAGCGTACAAAGTACGGATGATCTCGTAGCTCAAATCTGCAATGCATACA
																	A_84_P20052	-2.37099	-1.24549	2.37099	down	AT1G35150	Arabidopsis thaliana General transcription factor 2-related zinc finger protein mRNA, complete cds [NM_103212]	GCTCTAAAATTGACATCTGCAAGTGATGAAAGTTTAATGGCATCTTGTGTGCACCTTGAA
																	A_84_P581785	-2.06576	-1.04667	2.06576	down	AT1G42710	Arabidopsis thaliana General transcription factor 2-related zinc finger protein mRNA, complete cds [NM_103454]	GCAGTCGTATTTCGATTTGTTGATAAGAGTGGAACAGTGAAAGAAAGGTTTATTGAAGTA
																	A_84_P13666	-2.14807	-1.10304	2.14807	down	AT3G29450	Arabidopsis thaliana General transcription factor 2-related zinc finger protein mRNA, complete cds [NM_113871]	GTTGGAGCTTCTTGTAAGAGAAAGGATAGGGTTCGAGATGAATTTCGGAAAAAGCTGGAG
																	A_84_P19036	-2.21417	-1.14676	2.21417	down	AT1G27710	Arabidopsis thaliana Glycine-rich protein family mRNA, complete cds [NM_001084141]	TGAGGAATGAAGCACACTCCAGTGAGATTGGAAAGAGTATCCGACACGTAACCGGATTTA
																	A_84_P23337	-2.02153	-1.01545	2.02153	down	AT4G33840	Arabidopsis thaliana Glycosyl hydrolase family 10 protein mRNA, complete cds [NM_119541]	AATTCAAAGGCTTCTTACAACTTTACGTTGACTTCCGATGACGACTCCTCACAGAAACAA
																	A_84_P11928	-2.14542	-1.10126	2.14542	down	AT4G19800	Arabidopsis thaliana Glycosyl hydrolase family protein with chitinase insertion domain mRNA, complete cds [NM_118100]	AATTACCAAGGGGTACCGTACCCTGTTCTGGCCATTTCCAACAGCTTGGATTGGATTAAT
																	A_84_P150098	-2.00343	-1.00247	2.00343	down	AT3G29690	Arabidopsis thaliana HXXXD-type acyl-transferase family protein mRNA, complete cds [NM_113891]	GGAGGGATGAGATTGGGGTCTCTTTGAAGAGATGTGAGATGATTGTTTTCCTTTCTTTAT
																	A_84_P11804	-2.03064	-1.02193	2.03064	down	AT3G47170	Arabidopsis thaliana HXXXD-type acyl-transferase family protein mRNA, complete cds [NM_114584]	ATGAAGCTGAAGTTAGCTTCCAAGGAGATCCACGGAGGAGTTTTCATGATGCTGACTGAT
																	A_84_P59500	-2.68675	-1.42586	2.68675	down	AT4G29250	Arabidopsis thaliana HXXXD-type acyl-transferase-like protein mRNA, complete cds [NM_119069]	CAAAGAGTGATGGTTAAGGTTATAGAAGACGAGCTTCTTTTAAGCTTTTCTCCGGTCGTA
																	A_84_P15299	-2.29956	-1.20136	2.29956	down	AT1G29780	Arabidopsis thaliana Haloacid dehalogenase-like hydrolase (HAD) superfamily protein mRNA, complete cds [NM_102718]	TCGAAAGCTGTTACGCATATGAAGATATGAGGGATGCAGTCACGGATTTGCTCGCAAACT
																	A_84_P15507	-2.03722	-1.0266	2.03722	down	ARI4	Arabidopsis thaliana IBR domain containing protein mRNA, complete cds [NM_113688]	GTTCTACATGTTTGGCAAAGAGTTGTTCAAAGATGATATGAGCGATGAAGAGAGAAATAT
																	A_84_P21251	-2.17329	-1.11988	2.17329	down	AT3G45470	Arabidopsis thaliana IBR domain containing protein mRNA, complete cds [NM_114416]	TACAAATGTGGAGTTGAATGGAAGAAGGGTCAAGTGACTTGTCCTACTGGTTGTCCACGT
																	A_84_P22998	-2.00079	-1.00057	2.00079	down	AT2G21420	Arabidopsis thaliana IBR domain containing protein mRNA, complete cds [NM_127714]	AACTTTGAAGATTTTGCGGTTCACCTACCCAAAGATGTCAATGAGCAGAAAGATGAGAGC
																	A_84_P571300	-2.08895	-1.06278	2.08895	down	AT2G36260	Arabidopsis thaliana Iron-sulfur assembly protein IscA-like 3 mRNA, complete cds [NM_129184]	TTACTCTACCACAGTAGTCGATGAAATTTGCTTTGTAAATACAACTATCTTAAGGCTGTC
																	A_84_P24184	-2.4072	-1.26736	2.4072	down	ISU3	Arabidopsis thaliana Iron-sulfur cluster assembly protein 3 mRNA, complete cds [NM_116646]	ACAAGGAGAAGCAAGACAAGGCTAATGGCGAAACCGTTGAAACCATCGATTCCACTTATT
																	A_84_P91639	-2.22651	-1.15478	2.22651	down	AT2G39030	Arabidopsis thaliana L-ornithine N5-acetyltransferase NATA1 mRNA, complete cds [NM_129460]	AAGCTAAACATCTAGCAGCATGATGATTTGCATGAGACCCATCGAGCGATCGGTCCTTTA
																	A_84_P588184	-2.23807	-1.16226	2.23807	down	LBD10	Arabidopsis thaliana LOB domain-containing protein 10 mRNA, complete cds [NM_127929]	CAGCCTCCATTACAAGAAGGTCAAGAACAAACAGAGGAAGGACAGTTCTTGATGCAACCA
																	A_84_P20419	-3.9306	-1.97475	3.9306	down	LBD2	Arabidopsis thaliana LOB domain-containing protein 2 mRNA, complete cds [NM_100510]	TGCAAGGTGGTTGGGAAAATCTAAAGCACGATCAAAGGCAACAATGTTATGCAGTGATTA
																	A_84_P13697	-2.00622	-1.00448	2.00622	down	LBD27	Arabidopsis thaliana LOB domain-containing protein 27 mRNA, complete cds [NM_114657]	AAGCTGATCATGAATACGATGAACTCCATCAGTTTCTTGATATCATTGACGATAGGCAAT
																	A_84_P544867	-2.36689	-1.24299	2.36689	down	LBD28	Arabidopsis thaliana LOB domain-containing protein 28 mRNA, complete cds [NM_114911]	AACACACACCTAATAACGGTGGTTGTTTAACGGGTCAACAGTTGTATAACGAGGCTCAAC
																	A_84_P258400	-2.00543	-1.00391	2.00543	down	LBD32	Arabidopsis thaliana LOB domain-containing protein 32 mRNA, complete cds [NM_118396]	ATAGCATATTTGGGAAGATGGAAGATAAAAACCTGAAAGATGGGCATAGAGCTGATGGTG
																	A_84_P606488	-2.01476	-1.01061	2.01476	down	LBD35	Arabidopsis thaliana LOB domain-containing protein 35 mRNA, complete cds [NM_122981]	AGTTTTCTTTACATCCTTATATTGAAAAGATGGAGGGACTAGATGAGGTTCAAAAGAAGG
																	A_84_P548985	-2.096	-1.06764	2.096	down	LBD42	Arabidopsis thaliana LOB domain-containing protein 42 mRNA, complete cds [NM_105522]	ATTTAATCAAAGTTCTCCAAATCTTGGGTTTGATGATCAAGTCGATATCAACGAGGTTGG
																	A_84_P530448	-2.07591	-1.05374	2.07591	down	LBD8	Arabidopsis thaliana LOB domain-containing protein 8 mRNA, complete cds [NM_127509]	CTTCATGAACTCGAGGAGAAGATTAAGGAAGAGAAGGAAAAAATCGAGCTTCATCTTTAA
																	A_84_P23508	-2.04332	-1.03091	2.04332	down	AT5G49750	Arabidopsis thaliana Leucine-rich repeat (LRR) family protein mRNA, complete cds [NM_124353]	ACCCTCCAAACAATCAAAGATCTATTTAAGAAGTTTATTTATAATGTGGACTCTGTGGCC
																	A_84_P12745	-2.10016	-1.0705	2.10016	down	AT3G46350	Arabidopsis thaliana Leucine-rich repeat protein kinase family protein mRNA, complete cds [NM_114502]	TCGCTGAGAAGTAAGAATCAAGATATGAGCTCACAAAGATCCTTGGACATGAGCATGAAC
																	A_84_P14370	-2.06129	-1.04355	2.06129	down	AT1G57550	Arabidopsis thaliana Low temperature and salt responsive protein mRNA, complete cds [NM_104551]	TGCTTCTAACGTTATTCGCTTTTATCCCCGGACTGATATATGCCATCTACGTTCTCACCA
																	A_84_P550448	-2.09556	-1.06733	2.09556	down	AT5G40070	Arabidopsis thaliana MADS-box family protein mRNA, complete cds [NM_123370]	AGTGACTGCATCAAATTTCAATCAGGATTTCTCCGCGTTACTACAAGAATCTGGCTTGAT
																	A_84_P528317	-2.02351	-1.01686	2.02351	down	AT5G46320	Arabidopsis thaliana MADS-box family protein mRNA, complete cds [NM_124002]	AGGAAGGAGATTTCAGATCTAAAGTTGGAGGACTTGGTTGTTTTTCAGAAAAAACTCGAA
																	A_84_P13112	-2.08575	-1.06057	2.08575	down	AT5G51860	Arabidopsis thaliana MADS-box transcription factor AGL72 mRNA, complete cds [NM_124565]	TCGGGAAGCAAAGAGAAAGAGGATGTTGAAACTGATCTATTTATTGGATTTCTGAAGAAC
																	A_84_P11060	-2.04392	-1.03134	2.04392	down	AT1G48150	Arabidopsis thaliana MADS-box transcription factor family protein mRNA, complete cds [NM_103711]	GAGTTATTGATCGACATAAGTGAATACTTAAGCGAAGAAGCAATGGAATGCCCATGTTTT
																	A_84_P571857	-2.39683	-1.26113	2.39683	down	AT1G72350	Arabidopsis thaliana MADS-box transcription factor family protein mRNA, complete cds [NM_105894]	AAGAGTACAAGAATGCCTTGAGTGTGTTAAGGGAGAATTTGTTGACGAGGATCTACCAGA
																	A_84_P586678	-2.0961	-1.0677	2.0961	down	AT4G00350	Arabidopsis thaliana MATE efflux family protein mRNA, complete cds [NM_116258]	AGTCTTCAGACTCTCATACTTTTGTACATGATCTACATAACCAATTGGAACAAAGAGGTG
																	A_84_P19620	-2.1395	-1.09727	2.1395	down	MCT2	Arabidopsis thaliana MEI2 C-terminal RRM only like 2 mRNA, complete cds [NM_001085075]	TCGTAGCGGAGGGAAAGATACAGTTCAAACCACAATGGTCGGTAAATGCAATGAACCAGT
																	A_84_P14819	-2.07881	-1.05576	2.07881	down	AT4G32700	Arabidopsis thaliana MUS308 and mammalian DNA polymerase-like protein mRNA, complete cds [NM_001085013]	CTCAGAAGTTTGCAGTGTATACAATAAGAAAGGAATATCTAAACTCTATCCTTGGCAGGT
																	A_84_P17323	-2.70139	-1.4337	2.70139	down	AT2G21480	Arabidopsis thaliana Malectin/receptor-like protein kinase mRNA, complete cds [NM_127720]	CCTCATCTCGTTGGTGCTGTGAATCCTGAATCAATGAAAAAGTTTGCAGAAGCTGCAGAG
																	A_84_P510135	-2.02671	-1.01914	2.02671	down	AT2G43730	Arabidopsis thaliana Mannose-binding lectin superfamily protein mRNA, complete cds [NM_129935]	GAGCTATGTTGTGCCTGATAAAAGTTTTCTTGGATTAAGATTAAATGCTAGTCTTGAACG
																	A_84_P589269	-2.03674	-1.02626	2.03674	down	AT3G44800	Arabidopsis thaliana Meprin and TRAF (MATH) homology domain-containing protein mRNA, complete cds [NM_114349]	ATCTGTTAAACGTATATTCGAAAGCCACCCTGAAATGACATTAACGTTCCGAGCAAATAA
																	A_84_P234039	-2.04089	-1.0292	2.04089	down	AT2G44175	Arabidopsis thaliana N-myristoyltransferase-related protein mRNA, complete cds [NM_180082]	ACAATATCTTGTTGACGGACAAAAGTTCAAGGATGCTCTTCAACAACTTGCGCTAGATGA
																	A_84_P507996	-2.17398	-1.12034	2.17398	down	NAC024	Arabidopsis thaliana NAC domain containing protein 24 mRNA, complete cds [NM_104722]	GCTAACAAGACTTGTGGTAAAACCGATAGATGCATTAATGGTGGTTACTGGAAAATTTTG
																	A_84_P23610	-2.20277	-1.13932	2.20277	down	NAC077	Arabidopsis thaliana NAC domain containing protein 77 mRNA, complete cds [NM_120522]	GCAAGAGCGTGAAAGTATGAAGGCAGAAATGGAGATAAGCTTTCTTGAAGCGCAAATTGA
																	A_84_P15868	-2.11451	-1.08033	2.11451	down	NAC090	Arabidopsis thaliana NAC domain-containing protein mRNA, complete cds [NM_122143]	TGATGTCTCTATGAACACAGAGTTTGTTGATGGACTATCAGAACCGATGTGGGACTGGGA
																	A_84_P575781	-2.17848	-1.12332	2.17848	down	EMB2301	Arabidopsis thaliana NAC transcription factor NST1 mRNA, complete cds [NM_130243]	GTAAAGAAGAGCTAAATCTTGACCCTTTCATGAAACTCCCAAACCTCGAAAGCCCTAACA
																	A_84_P17538	-2.339	-1.22589	2.339	down	NAC066	Arabidopsis thaliana NAC transcription factor NST2 mRNA, complete cds [NM_116056]	AGATTGATTTATGGAACGAGGCAGATTTCGCGAGAACGACATGCCACTTGTTGAACGGTA
																	A_84_P15639	-2.33105	-1.22098	2.33105	down	AT3G60060	Arabidopsis thaliana NAD(P)-binding Rossmann-fold-containing protein mRNA, complete cds [NM_115869]	AGCTAAAGTATTTTGTGGCCATGGCCAAATTGTATGAGCCTTACGCGTTCTTTCAAGCTC
																	A_84_P11015	-2.10083	-1.07096	2.10083	down	AT4G27190	Arabidopsis thaliana NB-ARC domain-containing disease resistance protein mRNA, complete cds [NM_118853]	CTGTTCAACCATTTTTCAATCCAGTGAGGGAAGTTCCTCTACTCATAGCGGATGCAACAA
																	A_84_P11960	-2.80127	-1.48608	2.80127	down	AT4G27220	Arabidopsis thaliana NB-ARC domain-containing disease resistance protein mRNA, complete cds [NM_118856]	GCAATACTGGTATGATCAACGAACAAATGGCGTGGGAATACATGTCTAGGACTCTAGGGT
																	A_84_P582824	-2.08758	-1.06183	2.08758	down	NIP1	Arabidopsis thaliana NEP-interacting protein 1 mRNA, complete cds [NM_127329]	TGATGAACGTGATATTCATAGTAGTCCTAAAGAAGGTTATTCTTATATGACGCAAGAGAG
																	A_84_P22035	-2.02176	-1.01561	2.02176	down	AT2G44070	Arabidopsis thaliana NagB/RpiA/CoA transferase-like superfamily protein mRNA, complete cds [NM_129970]	TTAACGAGAAAATCATAGGTGCAGATACAGTGATAGTCGAACATGCTGTCACTAAAATAA
																	A_84_P525025	-2.1831	-1.12638	2.1831	down	AT1G60240	Arabidopsis thaliana No Apical Meristem domain-containing protein mRNA, complete cds [NM_104714]	GTGTCACGTTATTGAACCCGTTGTTTGGGAATTTTCATGTATTCTCATTATCCAGTTTCT
																	A_84_P552759	-2.05497	-1.03912	2.05497	down	AT3G20760	Arabidopsis thaliana Nse4, component of Smc5/6 DNA repair complex mRNA, complete cds [NM_112967]	AAGGTTCGGTGATTCAAGAGGAAACGGTCGTCGAAGATTCTTCTAACATGGAAGGCGATA
																	A_84_P579466	-2.13921	-1.09708	2.13921	down	AT3G45760	Arabidopsis thaliana Nucleotidyltransferase family protein mRNA, complete cds [NM_001203087]	CTCACATTGGTTTAACCAGTCAGAAACCAGAACCACCTTTGATGACTCGCGGTCTACATT
																	A_84_P10814	-2.16122	-1.11184	2.16122	down	AT3G24330	Arabidopsis thaliana O-Glycosyl hydrolases family 17 protein mRNA, complete cds [NM_113340]	TTTGCGAGTTCCCTGTAATGATTGATACAGGAGATTCAACGAGGTTGCAGCCTGGATCTT
																	A_84_P11396	-2.57522	-1.36469	2.57522	down	AT1G11990	Arabidopsis thaliana O-fucosyltransferase family protein mRNA, complete cds [NM_101071]	GAGTAAGAAAAGCGATTAGACAGACGAAACATGTATTCGCTAGACCTAATGGACGCAGCG
																	A_84_P12703	-2.06222	-1.0442	2.06222	down	AT3G23770	Arabidopsis thaliana O-glycosyl hydrolases family 17 protein mRNA, complete cds [NM_113281]	CAGCGGTAGAAGATCGTTTTCTGGTTTTGATTCGTTGCCTAAACCGAGTAACAATGTTCC
																	A_84_P565043	-2.05031	-1.03584	2.05031	down	AT2G33845	Arabidopsis thaliana OB-fold nucleic acid binding domain-containing protein mRNA, complete cds [NM_128944]	CATCGATGCAATCTGAGCAAATAGAACATCATCATATCAGTATCGAGAAAACATAACCTC
																	A_84_P14296	-2.64694	-1.40432	2.64694	down	AT1G33900	Arabidopsis thaliana P-loop containing nucleoside triphosphate hydrolases superfamily protein mRNA, complete cds [NM_103112]	AACGAACTTACTGATAATGAGCCTGATCTCATACATTGTGGGGTTTCACTTAGGCGGATG
																	A_84_P13309	-2.16444	-1.11399	2.16444	down	AT1G65780	Arabidopsis thaliana P-loop containing nucleoside triphosphate hydrolases superfamily protein mRNA, complete cds [NM_105251]	AAGAGCAGGATTTTGAAGTAGATCGATTAGGGGATCTATTTGCCTATAAACTCACTCTGT
																	A_84_P162613	-2.06183	-1.04392	2.06183	down	AT3G29800	Arabidopsis thaliana P-loop containing nucleoside triphosphate hydrolases superfamily protein mRNA, complete cds [NM_113909]	TATAGTTGAAGCTCTGAACCAAGTTCGATGCAATGAGACAGAGACCGGAAGTAATATAGA
																	A_84_P15678	-2.23349	-1.1593	2.23349	down	AT4G08190	Arabidopsis thaliana P-loop containing nucleoside triphosphate hydrolases superfamily protein mRNA, complete cds [NM_116888]	ATGAAGAGGAAGATGGAAGAAGCTTAATGAAAGAACGACTTCAACGGTGGCTACGTGAAC
																	A_84_P547332	-2.06007	-1.04269	2.06007	down	AT2G30630	Arabidopsis thaliana P-loop containing nucleoside triphosphate hydrolases superfamily protein mRNA, complete cds [NM_201838]	CCTAAAACATCAAACAAAATTGAATCTCTCTAGTAAAGAGAGAATTGGCAACACCTAACC
																	A_84_P16549	-2.01371	-1.00985	2.01371	down	AT3G51690	Arabidopsis thaliana PIF1 helicase mRNA, complete cds [NM_115028]	GTGAAGAGAAAGAATGTCTCAGCACTGACAGTATTTCTCCAAGCCCAAATGACGACATGT
																	A_84_P18719	-2.87701	-1.52457	2.87701	down	AT1G68630	Arabidopsis thaliana PLAC8 family protein mRNA, complete cds [NM_105535]	TTCTATCGGATGGCTTTCGAATGTAGAGAAATGGAGCCGTGAGAAAGTAACACCTCCCAT
																	A_84_P241355	-2.00142	-1.00102	2.00142	down	AT4G40100	Arabidopsis thaliana PP1 regulatory subunit2-like protein1 mRNA, complete cds [NM_120176]	ATGAATCTACTACGCTACACGTCGAAATCGATTCAAAAGGCGATCGAGCACCGAATCGAA
																	A_84_P69794	-2.46825	-1.30349	2.46825	down	AT1G11470	Arabidopsis thaliana Pentatricopeptide repeat (PPR) superfamily protein mRNA, complete cds [NM_101020]	TGTCTCTCGTGAAGTTGGAGACTAAGCTGTTAAAGGAAAACGGGATAGTTCACGCTACTC
																	A_84_P515453	-2.03229	-1.02311	2.03229	down	AT2G41390	Arabidopsis thaliana Pollen Ole e 1 allergen and extensin family protein mRNA, complete cds [NM_129702]	TATAGGGAGAAATAAGTGAGGCATATATATGCTCCACAAAAGCTTATATATAAGCAGCTC
																	A_84_P21323	-2.45736	-1.29711	2.45736	down	VGDH2	Arabidopsis thaliana Probable pectinesterase/pectinesterase inhibitor VGDH2 mRNA, complete cds [NM_116082]	CCGAATGGCAAGGAGAACAAAACCACAAGACTGCTAAATACATTGAGTTCAATAACCGTG
																	A_84_P16844	-2.02033	-1.01459	2.02033	down	AT5G38250	Arabidopsis thaliana Protein kinase family protein mRNA, complete cds [NM_123186]	GGATCTACAAGGATCTTGAAAATTTTGATAACACAAGGCTTCTTGGCGATGGACTAACCC
																	A_84_P19633	-3.1356	-1.64874	3.1356	down	AT5G12000	Arabidopsis thaliana Protein kinase protein with adenine nucleotide alpha hydrolases-like domain mRNA, complete cds [NM_121238]	AGAAATAGTTCCAGAGCTTCTCCGATTAAGAAACTTGGGGAAGGACAATGAACCAGGTAT
																	A_84_P12806	-2.16957	-1.11741	2.16957	down	DUO1	Arabidopsis thaliana R2R3 myb transcription factor DUO1 mRNA, complete cds [NM_115910]	TGAAGAAGCTGATGTTTTCTTAGACGATTTCCCAGCTGACATGTTTGATCAGGTTGATCC
																	A_84_P14164	-2.28789	-1.19402	2.28789	down	HOS10	Arabidopsis thaliana R2R3-type MYB transcription factor mRNA, complete cds [NM_179418]	CTACGGACGAGGATTTACGGTTAAGTGTTGATTGTGATTACAGATATGATCATCTGGACA
																	A_84_P18740	-2.05196	-1.037	2.05196	down	RABG1	Arabidopsis thaliana RAB GTPase homolog G1 mRNA, complete cds [NM_123324]	AAATCAATGTTGAAGAAGCTTTTCTGGAGATAGCCAAAAAGGCTCTCACAAATGAGCGTC
																	A_84_P14513	-2.10564	-1.07426	2.10564	down	ArRABA1h	Arabidopsis thaliana RAB GTPaselike protein A1H mRNA, complete cds [NM_128947]	TGCCTAAAGGACAAATGATTAACGTCGGAAGTAGAGATGATGTTTCAGCCGTCAAGAAAT
																	A_84_P507195	-2.03457	-1.02473	2.03457	down	AT1G20750	Arabidopsis thaliana RAD3-like DNA-binding helicase protein mRNA, complete cds [NM_101927]	TTGGTACATCTCTGTTACAAGTTACAACTGATTTCAGACCTCTAAAGATTGCATATGGGA
																	A_84_P585698	-2.09142	-1.06448	2.09142	down	ROPGEF8	Arabidopsis thaliana RHO guanyl-nucleotide exchange factor 8 mRNA, complete cds [NM_113373]	CCTTACGCCGAAAAAGCTCTCATACTTGGAGAAGTTAGAGAATTTAAACGGTTTTAGAAG
																	A_84_P20032	-2.09646	-1.06795	2.09646	down	AT1G53820	Arabidopsis thaliana RING-H2 finger protein ATL60 mRNA, complete cds [NM_104259]	AAGTCACCGATGTTCACAAGGTTAAGATTGCTTAAGAATGTTTTGAGTAGAGAGAAGACC
																	A_84_P12733	-2.34602	-1.23022	2.34602	down	AT3G42830	Arabidopsis thaliana RING-box protein 1 mRNA, complete cds [NM_114151]	ATGGCTCAAAACTCGTCAAGTGTGTCCACTAGATGTCTGCGAGTGGGAATTCCAGAAATA
																	A_84_P19011	-2.31915	-1.2136	2.31915	down	AT1G18780	Arabidopsis thaliana RING/U-box domain-containing protein mRNA, complete cds [NM_101736]	GGCACGAGTTTGACGAGGAGTGTGTTTTAGAGTGGTTTGTGAGAAGTCATGTATGTCCAT
																	A_84_P21418	-2.13726	-1.09577	2.13726	down	AT1G21960	Arabidopsis thaliana RING/U-box domain-containing protein mRNA, complete cds [NM_102045]	AGTTTGAAAAGGGAGAAATAGTGGTGACCTTACCATGTGGCCACGAGTTTGACGATGGAT
																	A_84_P582970	-2.07814	-1.05529	2.07814	down	AT3G13228	Arabidopsis thaliana RING/U-box domain-containing protein mRNA, complete cds [NM_112166]	AGGCTAGTGTTAACCGGCAACATATTCTTTAGATAATTTTTGTAATCCTTAATGCTTCGG
																	A_84_P553628	-2.22701	-1.15511	2.22701	down	AT3G14970	Arabidopsis thaliana RING/U-box domain-containing protein mRNA, complete cds [NM_112359]	TGATAAGATCTCTAACGTGAAAGAGGTAGATGTAGTCATCAATGTTATTGTGTGGAGGTT
																	A_84_P551146	-2.00407	-1.00293	2.00407	down	AT4G18110	Arabidopsis thaliana RING/U-box domain-containing protein mRNA, complete cds [NM_117921]	AGTTGTTCTAGAAACGTTGTATAGTGATTGGTTAAGAGTCAATGATTATGACTCTCAAGG
																	A_84_P551329	-2.10316	-1.07256	2.10316	down	AT5G41430	Arabidopsis thaliana RING/U-box domain-containing protein mRNA, complete cds [NM_123507]	GAGATTATCCGTATAAAGAAGTGTAGACATGTTTTCCATCGTTCTTGTATTGATTCTTGG
																	A_84_P517703	-2.08439	-1.05962	2.08439	down	AT5G53910	Arabidopsis thaliana RING/U-box domain-containing protein mRNA, complete cds [NM_124770]	GTGGTCATGAATTTGACAATAAGTGTATTATGGAATGGTTTAAGGTTCGCTACAATTGTC
																	A_84_P502023	-2.12599	-1.08814	2.12599	down	AT2G03000	Arabidopsis thaliana RING/U-box domain-containing protein mRNA, complete cds [NM_126352]	TGACACTAACGAGGTTCATCGATGAGCAAATATCTTTACGAGCAACCGTTTCGTCGACGA
																	A_84_P18222	-2.07553	-1.05348	2.07553	down	AT2G15260	Arabidopsis thaliana RING/U-box domain-containing protein mRNA, complete cds [NM_127086]	GGACCGGAAGTTCAAATTATTTTTCAACGTCACAAGTTAAAGTGACCATTCAACGGCTGG
																	A_84_P13680	-2.02232	-1.01601	2.02232	down	AT3G43750	Arabidopsis thaliana RING/U-box protein with C6HC-type zinc finger domain mRNA, complete cds [NM_114243]	CAACACATGATTGCACGTATCGAAGGATGCAACGTAATAATCTGCAGGTATCATCATCGT
																	A_84_P10850	-2.02693	-1.01929	2.02693	down	AT3G45580	Arabidopsis thaliana RING/U-box protein with C6HC-type zinc finger mRNA, complete cds [NM_114427]	ACTCATTCAAGGCCGCCATATACTCCTTCAATGACATCGCATGAAGAAGAGCTGGAGAAA
																	A_84_P10730	-2.22603	-1.15448	2.22603	down	AT2G25370	Arabidopsis thaliana RING/U-box superfamily protein mRNA, complete cds [NM_128095]	ACAACAATTATGGCGGTTTAACTGGCGATAAAGGAGGCTTTGATGAAGGCTTTTTCAGAG
																	A_84_P556568	-2.04164	-1.02973	2.04164	down	AT5G07225	Arabidopsis thaliana RING/U-box superfamily protein mRNA, complete cds [NM_203018]	GTTTAAACCTTCTCTAGAAGATAAAATGTGTATGATATGCCATTCAGATTATGTTCGCGG
																	A_84_P12688	-2.28746	-1.19375	2.28746	down	CDG1	Arabidopsis thaliana RLCKVII subfamily receptor-like kinase mRNA, complete cds [NM_113608]	AGAAGAATACGTAACTAGTGAAGAAGCTATTGAGAGAAGGAGGGTAATCGTGGATGATGC
																	A_84_P311163	-2.1995	-1.13718	2.1995	down	AT3G52980	Arabidopsis thaliana RNA recognition motif (RRM)-containing protein mRNA, complete cds [NM_115158]	TATATGGAAACCGTCAAACGCATTCTTGCTAAAGCAATCCTCATTTCATATGCGGAGCAC
																	A_84_P238683	-2.19713	-1.13562	2.19713	down	AT1G45100	Arabidopsis thaliana RNA recognition motif-containing protein mRNA, complete cds [NM_103585]	GACGAGGAATGCTTCTGAGGACCAAACCGGATCTGAAGAAACCTTCACTGATGAGTTTAT
																	A_84_P148918	-2.20568	-1.14122	2.20568	down	AT1G60830	Arabidopsis thaliana RNA recognition motif-containing protein mRNA, complete cds [NM_104765]	CTGATGACCTTAGAGACGATGCAGAATATGCAGACATAATGGAGGACATGAGCCAAGAAG
																	A_84_P15118	-2.44561	-1.29019	2.44561	down	AT5G03580	Arabidopsis thaliana RNA recognition motif-containing protein mRNA, complete cds [NM_120439]	GCTTCATATGGACGGAAGGTTAATAGGTCAGAAGATTCTATGCGTTCAGAGGACACCCAA
																	A_84_P274430	-2.00919	-1.00662	2.00919	down	AT5G05720	Arabidopsis thaliana RNA recognition motif-containing protein mRNA, complete cds [NM_120654]	TAGCATGAAGGCGATCCGATATCGTTCTGCTGCCAAGTATGTGGATCAAGAAAACAATAA
																	A_84_P11228	-2.14194	-1.09892	2.14194	down	AT5G53680	Arabidopsis thaliana RNA recognition motif-containing protein mRNA, complete cds [NM_124747]	ACAATGGTATTGGCAGCATCCAACTACAAACGTTGTTAACGGAGAATCGAGCAGCTCACA
																	A_84_P193134	-2.08914	-1.06291	2.08914	down	AT5G53720	Arabidopsis thaliana RNA recognition motif-containing protein mRNA, complete cds [NM_124751]	GCAAACTTGCTTATCTTGGTGCTAGGGTTCACAATTACCAACCAAACCAATACGGTTATT
																	A_84_P19761	-2.07245	-1.05134	2.07245	down	AT5G59860	Arabidopsis thaliana RNA recognition motif-containing protein mRNA, complete cds [NM_125379]	GGAAGATTGTTAATGGCAGACTAATATTTGTGGAAACTGCAAAGGAAGTAGAAGCACCAA
																	A_84_P121542	-2.10914	-1.07666	2.10914	down	AT3G48840	Arabidopsis thaliana RNA-binding (RRM/RBD/RNP motifs) family protein mRNA, complete cds [NM_114743]	CTTACAAAGCAAAGAAGGCGCCGCTGGAAAAGAAGAACCTAAGAAGATTGCGGAATCGTT
																	A_84_P246975	-2.04956	-1.03532	2.04956	down	AT3G10845	Arabidopsis thaliana RNA-binding (RRM/RBD/RNP motifs) family protein mRNA, complete cds [NM_148707]	ACGAGAATCGAATCTGAAGCAACAGAAGGCAAAATCCAACGGATTCTGCGGTAAGAAGAT
																	A_84_P731530	-2.14977	-1.10418	2.14977	down	AT4G10613	Arabidopsis thaliana RNA-directed DNA polymerase (reverse transcriptase)-related family protein mRNA, complete cds [NM_001036538]	GCAGAGAAACAACCTTTTGCATAACTTACAAGACATTCTACCGTCTATCATCTTCAAGAA
																	A_84_P160833	-2.03218	-1.02303	2.03218	down	AT4G04650	Arabidopsis thaliana RNA-directed DNA polymerase (reverse transcriptase)-related family protein mRNA, complete cds [NM_116703]	GGCTGGCCTTTCACTCTTGTGTTTATGCAATTTGGAGAGAAAGAAACCAACGTCTCCACT
																	A_84_P586268	-2.07165	-1.05078	2.07165	down	AT1G47920	Arabidopsis thaliana RNI-like superfamily protein mRNA, complete cds [NM_103690]	GGGTCGTTCTTACTGTTATTCTTATGTTGATGATGAACGAAAGGAGCCTATTTTTGGTGA
																	A_84_P537456	-2.27902	-1.18841	2.27902	down	AT1G66640	Arabidopsis thaliana RNI-like superfamily protein mRNA, complete cds [NM_105335]	ATGAAGGTGATTGGCGTCGTATCCCCGAATGGAGACATCTATGGAAGTATGTTCCTAGAT
																	A_84_P125941	-2.012	-1.00863	2.012	down	AT3G58890	Arabidopsis thaliana RNI-like superfamily protein mRNA, complete cds [NM_115751]	ACTCCCATGGATAAGAAGTGGATTTTCGGAGTGGCTTTTTCGAATGTAAGAGTTTTCATA
																	A_84_P528051	-2.00156	-1.00112	2.00156	down	AT3G59180	Arabidopsis thaliana RNI-like/FBD-like domain-containing protein mRNA, complete cds [NM_115780]	AAGCCTTGGGAAGCGACTCCTATCTGTCTATCATCAAGTTCGGTGAAGATTCTAGAGGTA
																	A_84_P22891	-2.64139	-1.4013	2.64139	down	AT1G27870	Arabidopsis thaliana RNase H domain-containing protein mRNA, complete cds [NM_102552]	TGATGGCTCATTCGTTAATGGTGATGTAAAAAGTAAAGCAGGTTGGGTTGTTCGGGATAG
																	A_84_P91409	-3.53298	-1.82088	3.53298	down	AT3G09510	Arabidopsis thaliana RNase H domain-containing protein mRNA, complete cds [NM_111785]	AACAATGGCTTGGCGGTTATCAGATTCGTCACTCATTCGTAATCAACTTATGTCAAACGA
																	A_84_P501779	-2.00343	-1.00247	2.00343	down	RIC3	Arabidopsis thaliana ROP-interactive CRIB motif-containing protein 3 mRNA, complete cds [NM_100325]	ACCCTCTTTCAGATAGTTCTACTCATAGTAGAAAGTCTACATCACGTCATAGGAAGCCAA
																	A_84_P596851	-2.01338	-1.00962	2.01338	down	AT1G18790	Arabidopsis thaliana RWP-RK domain-containing protein mRNA, complete cds [NM_101737]	TAAGCTAAGAAACGCTTTGGAAAAGCTCGAGAAGGAGAAGAAAACGATTGAGAAGTTACC
																	A_84_P578113	-2.21773	-1.14908	2.21773	down	AT5G66990	Arabidopsis thaliana RWP-RK domain-containing protein mRNA, complete cds [NM_126099]	TCACCGTAAGCTCACGAGCCTAAACGCTCTAATTGCTAATCTCAAGGACTTGTTAGGGAA
																	A_84_P14589	-2.26048	-1.17663	2.26048	down	AT3G22020	Arabidopsis thaliana Receptor-like protein kinase-related family protein mRNA, complete cds [NM_113098]	AGGGACGAAGAGGCTCGGGAAGAATAAACTGTATGCAATGGTGCAGTGTACTTTAGACAT
																	A_84_P574670	-2.02427	-1.0174	2.02427	down	AT1G51900	Arabidopsis thaliana Regulator of Vps4 activity in the MVB pathway protein mRNA, complete cds [NM_104070]	GATTACGACCAGATTGCTACTAAGTTTAAACTCCTGAAGGAGGTAGAAAAAGAAAGACGA
																	A_84_P528831	-2.08331	-1.05888	2.08331	down	AT3G15490	Arabidopsis thaliana Regulator of Vps4 activity in the MVB pathway protein mRNA, complete cds [NM_112417]	TCTCATAAGTACAAAACCAACATCACTACTTCTACGGATTCAATAAGTGAAGATTTGGCT
																	A_84_P555244	-3.19749	-1.67694	3.19749	down	AT2G14830	Arabidopsis thaliana Regulator of Vps4 activity in the MVB pathway protein mRNA, complete cds [NM_127047]	GAAAGAGTGTGGTAAATGTTGTTACCATATAGTGTACAACGTGTTTACAATGTTGCCGGA
																	A_84_P503463	-2.08095	-1.05724	2.08095	down	AT5G39770	Arabidopsis thaliana Restriction endonuclease, type II-like superfamily protein mRNA, complete cds [NM_123339]	CCATTCAGCTTATGCAGGTACTGAGTCTTGCTAAACCGTCATTCGGATTTCTCTCTGCAA
																	A_84_P511267	-2.07399	-1.05241	2.07399	down	AT4G20220	Arabidopsis thaliana Reverse transcriptase (RNA-dependent DNA polymerase) mRNA, complete cds [NM_118141]	AAATTGGAAGTTTAAAACCGAACCTCATACATCTACAAATTTTCGAACCAAATGTCTGCC
																	A_84_P12659	-2.04475	-1.03192	2.04475	down	AT3G04200	Arabidopsis thaliana RmlC-like cupins superfamily protein mRNA, complete cds [NM_111291]	GTTGGCTAAAGCTTTTCAATTAGACGTTAAATTGGTTAGATTTCTCCACATAGTGTTTGG
																	A_84_P19684	-2.56938	-1.36142	2.56938	down	AT5G38960	Arabidopsis thaliana RmlC-like cupins superfamily protein mRNA, complete cds [NM_123258]	AGACCCGAATGTTCTTGCAAAGGCATTTCAGTTGGATCCTAAGGTGATCATTCAACTACA
																	A_84_P221706	-2.01011	-1.00728	2.01011	down	AT1G66720	Arabidopsis thaliana S-adenosyl-L-methionine-dependent methyltransferases superfamily protein mRNA, complete cds [NM_105342]	TCAACATCACACTCTACATTGCAGAAGAAGGCGAGTTGAGGCAAATCATAGAAGAGAACG
																	A_84_P13383	-3.15274	-1.65661	3.15274	down	AT1G68040	Arabidopsis thaliana S-adenosyl-L-methionine-dependent methyltransferases superfamily protein mRNA, complete cds [NM_105474]	CAAAACTGGTTGGACTCACCGAGAAAATTGAATCCAGCTACCGTGAGAAGGTCATGTTGT
																	A_84_P541266	-2.08981	-1.06337	2.08981	down	AT3G23460	Arabidopsis thaliana S-adenosyl-L-methionine-dependent methyltransferases superfamily protein mRNA, complete cds [NM_113249]	TGATGAAGAGTTGAAGATTGCACAAATGAGAAAGATATATCTTCTAATTGAGAAGACGGC
																	A_84_P581354	-2.00455	-1.00328	2.00455	down	SPH1	Arabidopsis thaliana S-protein homologue 1 mRNA, complete cds [NM_148348]	TTTATCTTTGGAATTCAGCGAGCGGTGAAGATGTATTGTCAAGAAAATGGGAAGTTGGAT
																	A_84_P186914	-2.21301	-1.14601	2.21301	down	BSMT1	Arabidopsis thaliana SABATH methyltransferase BSMT1 mRNA, complete cds [NM_111981]	ATGTGACTCAACATGCCAACTGCAGGAACAAAACGACTGTCAGTCTTGTCGTTTCCTTGA
																	A_84_P533450	-2.00319	-1.0023	2.00319	down	AT4G19340	Arabidopsis thaliana SCD6-related protein mRNA, complete cds [NM_118054]	GTCTTGTCTAACAACGACATACGATACGAAGGCGTTATTAGCCTTCTCAATCTGCAAGAT
																	A_84_P11094	-2.01261	-1.00907	2.01261	down	AT5G03600	Arabidopsis thaliana SGNH hydrolase-type esterase superfamily protein mRNA, complete cds [NM_120441]	AGGATGGAGATCGATTTACTCGGTATTAGGGAACCCTTTAACCGACTTTTTGACCAAACC
																	A_84_P586800	-2.21261	-1.14575	2.21261	down	AT4G39020	Arabidopsis thaliana SH3 domain-containing protein mRNA, complete cds [NM_120062]	TTTGAGCTCAGCTTATCAGTTGGAGACTATGTTGTTATCAGAGAGGTAGTGAGTAGCGTG
																	A_84_P14612	-2.06785	-1.04813	2.06785	down	SK15	Arabidopsis thaliana SKP1-like protein 15 mRNA, complete cds [NM_113463]	TGGCACGAAAACTGCAGATCGTAAAGCACCTGCTCGAAGACGACTGTGTTATTAACGAAA
																	A_84_P12495	-2.0462	-1.03295	2.0462	down	SK19	Arabidopsis thaliana SKP1-like protein 19 mRNA, complete cds [NM_126367]	GAAGAAGAAGCAATTCGCAATGAAAACGCTTGGACTTTTGAGCAAGATGGAAAACAACAA
																	A_84_P228319	-2.03681	-1.02631	2.03681	down	SK6	Arabidopsis thaliana SKP1-like protein 6 mRNA, complete cds [NM_115166]	ATTCATGAAGAAGATGGAACAATCGATTCTCTTTGATGTTATGATGGCTGCGAATTATCT
																	A_84_P13627	-2.15646	-1.10867	2.15646	down	SK7	Arabidopsis thaliana SKP1-like protein 7 mRNA, complete cds [NM_113079]	GCTCTAGCTTACCAAACAGTCGCGGATATGGTCAACGACAATAAATGGGCTTTTGAATGA
																	A_84_P14799	-2.09904	-1.06973	2.09904	down	sks10	Arabidopsis thaliana SKU5 similar 10 protein mRNA, complete cds [NM_118949]	TCGAGTTCATTCTCCAAATCACTCTCCCAAAGATGAATACCCTTTGCCAAAGAATGCTTT
																	A_84_P21900	-2.08116	-1.05739	2.08116	down	sks18	Arabidopsis thaliana SKU5 similar 18 protein mRNA, complete cds [NM_106229]	TTCCGGTTAGAGATGAAAATCCGATACCGGGAAATGTCATCCGTTGTGGCAAAGTTCGAT
																	A_84_P10068	-2.44103	-1.28749	2.44103	down	AT4G26920	Arabidopsis thaliana START (StAR-related lipid-transfer) lipid-binding domain mRNA, complete cds [NM_118826]	ACGATTGCAACTGAAGAGATTGTAGCGAATACACTGGTGAGTGATGTGGAGAGAGGAATT
																	A_84_P17197	-2.16339	-1.1133	2.16339	down	SRF5	Arabidopsis thaliana STRUBBELIG-receptor family 5 mRNA, complete cds [NM_106547]	GGTCAAGTATGAAGCTTAAAGATGATCTTTCATCGTCTTATCGAGCCCACGACGATTATG
																	A_84_P558602	-2.15391	-1.10696	2.15391	down	AT1G20240	Arabidopsis thaliana SWI-SNF-related chromatin binding protein mRNA, complete cds [NM_101876]	AGGATGAGCAGCAGAAGGTGACAGTAGCTTCTAATGACAAACGCATTCCCTATCTAACTG
																	A_84_P19971	-2.04031	-1.02879	2.04031	down	AT1G63280	Arabidopsis thaliana Serine protease inhibitor (SERPIN) family protein mRNA, complete cds [NM_105007]	AAGGTCCTTGGACTACCATACCAACAAGGCCTTGATGATACCAAACGAAAATTCTCAATC
																	A_84_P15031	-2.51151	-1.32855	2.51151	down	SBT5.4	Arabidopsis thaliana Subtilase 5.4 mRNA, complete cds [NM_125373]	AGCTCACGTTCAACAAAACTGGTGAAGTGAAGATATTTCAGATGACTCTTCGTCCCTTGC
																	A_84_P21258	-2.2428	-1.1653	2.2428	down	AT3G46840	Arabidopsis thaliana Subtilase family protein mRNA, complete cds [NM_114551]	GACGACTATAACACTGTTCTCTCGTATATGAACTCCACCAAGAATCCCAAAGCGGCTGTT
																	A_84_P191494	-2.02504	-1.01795	2.02504	down	AT4G21630	Arabidopsis thaliana Subtilase family protein mRNA, complete cds [NM_118283]	GATGATCTTCTTGCTCGATACAACTCTATACCGTACATTTTCACAGATTATGAGATTGGA
																	A_84_P16795	-2.18219	-1.12578	2.18219	down	AT5G11940	Arabidopsis thaliana Subtilase family protein mRNA, complete cds [NM_121232]	TCACAAAGTCACTATCCCATTATCTGTCAGGACACAAATGTTGATGTACTTCGACCAGTG
																	A_84_P20651	-2.58989	-1.37289	2.58989	down	AT1G66220	Arabidopsis thaliana Subtilase-like protein mRNA, complete cds [NM_105293]	TTGTGTTGGACCGATGGAGTTCATAATGTCACTATTCCTGTTTCCGTGAGAACAAAGTTC
																	A_84_P10587	-2.23332	-1.15919	2.23332	down	AT1G32980	Arabidopsis thaliana Subtilisin-like serine endopeptidase family protein mRNA, complete cds [NM_103031]	ACCAAGCACATTAGTATTCAACGCTAAGACGAGGAAGCTCTCGTTCAAAGTCCGTGTGTT
																	A_84_P20654	-3.02311	-1.59603	3.02311	down	AT5G45640	Arabidopsis thaliana Subtilisin-like serine endopeptidase family protein mRNA, complete cds [NM_123932]	ATCGATATCGGTTTGGATGGTTTAGCTGGACCGATGGACATCATGTTGTGAGGAGTTCAA
																	A_84_P545814	-2.05881	-1.04181	2.05881	down	AT4G09070	Arabidopsis thaliana TATA-binding related factor (TRF) of subunit 20 of Mediator complex mRNA, complete cds [NM_116976]	AGCCTTCAGTCTTACAAATGCAAACTCTCGTTTTACTTTGAAGGGCTTGAGTATCAACTT
																	A_84_P15901	-2.16144	-1.11199	2.16144	down	AT5G39230	Arabidopsis thaliana TFIIB zinc-binding protein mRNA, complete cds [NM_123285]	ATCACACGAGGTTGATCGAGGAGCTAGTGCTCGTGAGATTTGATTGTCTTGCAGTTTACT
																	A_84_P23863	-2.14148	-1.09861	2.14148	down	RLM1	Arabidopsis thaliana TIR-NBS-LRR class disease resistance protein mRNA, complete cds [NM_105080]	CGCCTACAATCCATTGGACAACTACGAGATTAGTGAATGTGCGGTGCAAATCTTGACGAA
																	A_84_P13792	-2.03394	-1.02427	2.03394	down	AT4G09430	Arabidopsis thaliana TIR-NBS-LRR class disease resistance protein mRNA, complete cds [NM_117011]	GCTCGCTTGACCACAAACAAAATCAACATGGAGCATCATTTTTCTTGCCATTTTATTTTA
																	A_84_P214688	-2.37942	-1.25061	2.37942	down	AT4G11340	Arabidopsis thaliana TIR-NBS-LRR class disease resistance protein mRNA, complete cds [NM_117205]	AGTTTCGAGAGTGAAGGATCGAACTAGTGTTCATTACCAAAATTTGCAAGAGCTCGACGT
																	A_84_P13971	-2.07152	-1.05069	2.07152	down	AT5G17970	Arabidopsis thaliana TIR-NBS-LRR class disease resistance protein mRNA, complete cds [NM_121802]	AGATGGCGGGATGTAAGAACCTTAAAACATTACCATATTTGCCTGCAAGTATAGAGATCG
																	A_84_P21599	-2.49537	-1.31925	2.49537	down	AT5G45230	Arabidopsis thaliana TIR-NBS-LRR class disease resistance protein mRNA, complete cds [NM_123891]	AAAGGTTTTAAGATTCCGAAGCAGATTGACGTGGGTATGAGGAAGTACAGCCAAATGAAG
																	A_84_P22286	-3.32201	-1.73206	3.32201	down	AT1G69650	Arabidopsis thaliana TRAF-like family protein mRNA, complete cds [NM_105633]	AAGACACGTTGATGATTGAGGCCGAATTTGAAGTTGTTTCCGCGACCAAATTCTCTACCA
																	A_84_P583983	-2.10031	-1.0706	2.10031	down	AT3G58360	Arabidopsis thaliana TRAF-like family protein mRNA, complete cds [NM_115698]	AAACTCGGATGCAGGAAATCAATGAAGAGCTGGAAAGTTTGAAACAGAAATGCTTAGACC
																	A_84_P503204	-2.05205	-1.03706	2.05205	down	AT3G58410	Arabidopsis thaliana TRAF-like family protein mRNA, complete cds [NM_115703]	GAAGCAAAAGTGTACAGAGCTAGATGCTCTAATGGATACTGAAAAGGCAGAGTTGTCAGC
																	A_84_P538425	-2.19229	-1.13244	2.19229	down	AT2G15710	Arabidopsis thaliana TRAF-like family protein mRNA, complete cds [NM_127133]	GTGAAACCTTAACGGTGGATGAGAAGATTTACGTGATAGCACATCTGCGAGTTCTTGACC
																	A_84_P140319	-2.02576	-1.01846	2.02576	down	AT3G44805	Arabidopsis thaliana TRAF-like family protein mRNA, complete cds [NM_148841]	TTGTCAGCAAAGGTTAAGCTACAAGGAAAAACTCTCTTGTCATGGGTTAGAAGAAATGCT
																	A_84_P704606	-2.04797	-1.0342	2.04797	down	AT2G06541	Arabidopsis thaliana TTF-type zinc finger protein with HAT dimerisation domain mRNA, complete cds [NM_001161027]	CGGTGATAAATAAGGTAGTGATCAAAAGATTTCAGAGTATGGAAAATCGTATGATAGCTC
																	A_84_P18133	-2.00859	-1.00618	2.00859	down	AT1G66960	Arabidopsis thaliana Terpenoid cyclases family protein mRNA, complete cds [NM_105367]	GTCGCAACTGGAAAACGGAGATTTTCCTCAACAGGAACTATTAGGAGCGTCTATGAGTAC
																	A_84_P205328	-2.0126	-1.00906	2.0126	down	AT1G52900	Arabidopsis thaliana Toll-Interleukin-Resistance domain-containing protein mRNA, complete cds [NM_104168]	GGAATTTATCGGAGGTTGTTACAGTTGCATCGGATGTTATCGTCGAGAGATTGGTCGAGT
																	A_84_P18158	-2.06607	-1.04689	2.06607	down	AT1G57850	Arabidopsis thaliana Toll-Interleukin-Resistance domain-containing protein mRNA, complete cds [NM_104578]	TTGCAAGAACTTCTCGAGGAGATCAGATCATGGAGTGGAAGGAAGCGCTAGAGTGTATTT
																	A_84_P157265	-2.10879	-1.07642	2.10879	down	AT2G03300	Arabidopsis thaliana Toll-Interleukin-Resistance domain-containing protein mRNA, complete cds [NM_126381]	GGATGAGTTGGTGAAGATAAAGAAACTTGCTGATAAAAGAAAGCTCCATGTCATTCCAAT
																	A_84_P223639	-2.00658	-1.00474	2.00658	down	AT1G09665	Arabidopsis thaliana Toll-Interleukin-Resistance domain-containing protein mRNA, complete cds [NM_148451]	TGTTTCTGACAAGGTGGGCTTAACGTTAGGCGACAAAAGAACAAACAAATGGGTCCAGAT
																	A_84_P596536	-2.38535	-1.2542	2.38535	down	AT4G19910	Arabidopsis thaliana Toll-Interleukin-Resistance domain-containing protein mRNA, complete cds [NM_202848]	AAACTACCTAGCCCTTTAGACATGTTCATGCCAAAACAACCGAATGCTCAAGAGGGGTTT
																	A_84_P12627	-2.03905	-1.0279	2.03905	down	AT3G01010	Arabidopsis thaliana UDP-glucose/GDP-mannose dehydrogenase-like protein mRNA, complete cds [NM_110966]	GTGGGACGAGTATAAGACGCTTGACTATGAGCGGATTTTTGAAAACATGCAGAAACCAGC
																	A_84_P20112	-2.28822	-1.19423	2.28822	down	UGT73C2	Arabidopsis thaliana UDP-glucosyl transferase 73C2 mRNA, complete cds [NM_129231]	AGATTGGAAAGAGATCATGGACGAACAGGTGGATGCTGATGACACGTCCTATGGTGTAAT
																	A_84_P501455	-2.14926	-1.10384	2.14926	down	AT4G08430	Arabidopsis thaliana Ulp1 protease family protein mRNA, complete cds [NM_116912]	CTTTTTTGGACCAAGATTTGATCTCCACAATGCTCAAAGACTATAAACAGTTTCAACCGG
																	A_84_P610057	-2.20442	-1.1404	2.20442	down	AT5G45570	Arabidopsis thaliana Ulp1 protease family protein mRNA, complete cds [NM_123925]	TTTGATGATGATGTTGTGGATGTCACTGACAAGATGGCTAATAAGGCAACGGCTGATGCA
																	A_84_P16872	-2.68058	-1.42255	2.68058	down	WOX8	Arabidopsis thaliana WUSCHEL-related homeobox 8 mRNA, complete cds [NM_123966]	GATGGAAATGGCGGTGGAAATTGTTTTCCTCCTTTGACTGTTCCATTAACCATCAATCAA
																	A_84_P15169	-2.40315	-1.26493	2.40315	down	AT1G80990	Arabidopsis thaliana XH domain-containing protein mRNA, complete cds [NM_106747]	ATGAAACCGTGGAATCTTGAAGAAAGAAGAGAAGCAACACTCATGGAACTACTCGGTCCG
																	A_84_P237453	-2.22322	-1.15265	2.22322	down	PYL10	Arabidopsis thaliana abscisic acid receptor PYL10 mRNA, complete cds [NM_118930]	GCTTTGATTCAATGCAATCTCAATTCTTTAGCAGATGTTACCGAGCGTCTACAAGCAGAA
																	A_84_P512340	-2.57785	-1.36617	2.57785	down	PYL12	Arabidopsis thaliana abscisic acid receptor PYL12 mRNA, complete cds [NM_123955]	CGATTTGATAACCCAAAAACATTTAAACATTTCGTAAAAACTTGTAAACTACGCTCCGGC
																	A_84_P21145	-2.19938	-1.1371	2.19938	down	CHAT	Arabidopsis thaliana acetyl CoA:(Z)-3-hexen-1-ol acetyltransferase mRNA, complete cds [NM_111219]	CTACGTGCCGTTTAAGAATAAAAAAGGTGAGACAGGTACAGTTGTGGCGATTAGCTTGCC
																	A_84_P21111	-2.15021	-1.10448	2.15021	down	AT2G04750	Arabidopsis thaliana actin binding calponin homology domain-containing protein mRNA, complete cds [NM_126505]	ATACTGACGTAAGCTCTGTGACCGAAGAGATCTCCAATTTGTCGACAGACGATGGATCTT
																	A_84_P10278	-2.046	-1.03281	2.046	down	ADF10	Arabidopsis thaliana actin depolymerizing factor 10 mRNA, complete cds [NM_124615]	AAATGAATGCCGCTACGCCGTTTATGACTTCGACTTCACCACTGCTGAGAATATCCAGAA
																	A_84_P519777	-2.00669	-1.00482	2.00669	down	AT2G07020	Arabidopsis thaliana adenine nucleotide alpha hydrolases-domain containing protein kinase mRNA, complete cds [NM_126678]	AAAGACACCAATGGGTTTGACAAATCAAGTTGAGAAAGCAATTGAGGAAGGAAATTTTGC
																	A_84_P23296	-2.00672	-1.00484	2.00672	down	IPT4	Arabidopsis thaliana adenylate isopentenyltransferase 4 mRNA, complete cds [NM_118598]	TGTTGGAACCGTGTGTGAAGATTGTCAGGAGCCACTTGGACCAACCGATCAACTATTATT
																	A_84_P23811	-2.02327	-1.01669	2.02327	down	IPT6	Arabidopsis thaliana adenylate isopentenyltransferase 6 mRNA, complete cds [NM_102352]	TTGGGAAAAACACATTGTGGATGAAAGTGTCGAGATTGTCAAGAAGTTTTTGTTGGAAGT
																	A_84_P18382	-2.25388	-1.17241	2.25388	down	IPT8	Arabidopsis thaliana adenylate isopentenyltransferase 8 mRNA, complete cds [NM_112803]	ATTTGGGACAATACTGTTTTGGATGAAAGCATCAAGGTTGTGAAACGCTTCTTGGTGAAA
																	A_84_P148008	-2.06973	-1.04944	2.06973	down	AGL97	Arabidopsis thaliana agamous-like MADS-box protein AGL97 mRNA, complete cds [NM_103604]	CATTGAGTATTTGACAAGCTCTGAAGCTTTATCCATGAATTTAAAGATGGATGATGTCTG
																	A_84_P15818	-2.07502	-1.05313	2.07502	down	AT5G02730	Arabidopsis thaliana allergen V5/Tpx-1-related family protein mRNA, complete cds [NM_120351]	GTGATTTGCGAGTATTCACCTTCGGGGAATTACGAAGGCGAAAGTCCTTTTGATATACCT
																	A_84_P15017	-2.34271	-1.22818	2.34271	down	ACA8	Arabidopsis thaliana alpha carbonic anhydrase 8 mRNA, complete cds [NM_125016]	ACGATGCTTCAGATTCAAATGCCAGGCCGCTTCAAGCAGTCAATAAGCGCAAGGTATATT
																	A_84_P17765	-2.06703	-1.04756	2.06703	down	TPS21	Arabidopsis thaliana alpha-humulene/(-)-(E)-beta-caryophyllene synthase mRNA, complete cds [NM_122301]	TTACACCAACCCCAAGCTCTTGAAGGAGCACATTGTTTCTTTGCTCATTGAAACTATACC
																	A_84_P150568	-2.06955	-1.04932	2.06955	down	AT1G47780	Arabidopsis thaliana alpha/beta-Hydrolases superfamily protein mRNA, complete cds [NM_103672]	ATGTCTGCAGTTCAACTCGATTTGCAAGACAGATGGGTCTTAAAAATGTATGGATGGATG
																	A_84_P530324	-2.25168	-1.171	2.25168	down	AT1G52460	Arabidopsis thaliana alpha/beta-Hydrolases superfamily protein mRNA, complete cds [NM_104124]	CCTATGTGGCTGTGGAGAAGAAGCTGCTTTTATACTTAGAGAGGCTGGATTTAGAGACGT
																	A_84_P11206	-2.00771	-1.00555	2.00771	down	AT5G47350	Arabidopsis thaliana alpha/beta-Hydrolases superfamily protein mRNA, complete cds [NM_124106]	TTGTGAATGTAACCGGTGACCACTTAATAATGGCGGACGAAGATCTCGTCAAATACGTCG
																	A_84_P606010	-2.28739	-1.1937	2.28739	down	AT2G24320	Arabidopsis thaliana alpha/beta-Hydrolases superfamily protein mRNA, complete cds [NM_127994]	AACTTGGAAACATACCCCGAGTACATCAAGCATATGCGAAAGTTCATGAACGCCATGGAG
																	A_84_P23237	-2.60293	-1.38014	2.60293	down	AT4G03450	Arabidopsis thaliana ankyrin repeat-containing protein mRNA, complete cds [NM_116583]	TGTTAATGAAGATGATGTTGATATTGTCTGCGAGAAGAAGCAGGAGACCGTCCATCTTTA
																	A_84_P69894	-2.04011	-1.02865	2.04011	down	AT5G35830	Arabidopsis thaliana ankyrin repeat-containing protein mRNA, complete cds [NM_122974]	AGTACTAGCCCTTTGGACAAATATAAACAAAGAGACAGCCTTGCACTTGATGGCTCGCAA
																	A_84_P20672	-2.37816	-1.24984	2.37816	down	AT5G50140	Arabidopsis thaliana ankyrin repeat-containing protein mRNA, complete cds [NM_124393]	ATGTCCAGGATAGAAACCCTGAATAAGGCAGCTGCTTTCGTGGATGGCTATTACAGCTAT
																	A_84_P17849	-2.74785	-1.4583	2.74785	down	AT5G54620	Arabidopsis thaliana ankyrin repeat-containing protein mRNA, complete cds [NM_124843]	CTAAGCAGGAGAAGGTACCAGAACCAAAAAGTGAGCTGACTTTTGAAGGCTTCACGTCTA
																	A_84_P16267	-2.09636	-1.06788	2.09636	down	RXF26	Arabidopsis thaliana anther-specific proline-rich protein RXF26 mRNA, complete cds [NM_104623]	ACCTACAATTACATTGGTAATGTTCTGGATACTAAGATTCGTGGGTGGCTTAAGGCTTAA
																	A_84_P21450	-2.06082	-1.04322	2.06082	down	ARO1	Arabidopsis thaliana armadillo repeat only 1 protein mRNA, complete cds [NM_119660]	TTTGGTTGAAGCACCGACGATTGATGAGATTTTACCAGAAGCAAAGAGTAGATTGGAGCT
																	A_84_P569359	-2.5851	-1.37022	2.5851	down	AT1G64830	Arabidopsis thaliana aspartyl protease family protein mRNA, complete cds [NM_105157]	TCTTGCTTTGCATTTGCTGCAAATGAACAACTAACCATTTTTGGAAACTTGGCGCAAATG
																	A_84_P13236	-2.20159	-1.13854	2.20159	down	AT1G69100	Arabidopsis thaliana aspartyl protease family protein mRNA, complete cds [NM_105580]	CATACGGTGTTTGATTATGGAGATGTTAAAACCCCAAGAATCGGCTTTGCTGAAGCAATA
																	A_84_P606193	-2.52191	-1.33452	2.52191	down	AT3G30770	Arabidopsis thaliana aspartyl protease family protein mRNA, complete cds [NM_113980]	TCTTGGTTAGAGGCTGGAATTTGTTTAAAACTGCAGAACGGAGTCTTTGAGTGTTGTAAG
																	A_84_P599083	-2.12583	-1.08803	2.12583	down	AT3G42550	Arabidopsis thaliana aspartyl protease family protein mRNA, complete cds [NM_114122]	TCCAGTGCTTCAATATCACATCTGGGATAAGTTCCCATCTAGTCATCGCGGACATGTTTC
																	A_84_P15697	-2.18666	-1.12873	2.18666	down	AT4G12920	Arabidopsis thaliana aspartyl protease family protein mRNA, complete cds [NM_117361]	GGGTTATAGCCATGCAAGGATACAACGTGGGATATGACCTCAGCGCAAAAACTGCTTATA
																	A_84_P23321	-2.07202	-1.05104	2.07202	down	AT4G30030	Arabidopsis thaliana aspartyl protease family protein mRNA, complete cds [NM_119149]	TTATTGGTGCCATGGCTCAGCAGAATTATAATGTTGGCTATAATCTTCGAACCATGAAGG
																	A_84_P12142	-2.34027	-1.22667	2.34027	down	AT5G45120	Arabidopsis thaliana aspartyl protease family protein mRNA, complete cds [NM_123880]	AGAGAGAATTGGCTTCCAAGCTATGGATTGTGTCTTAGAAGCTGCTTCACATGGACTCAA
																	A_84_P513878	-2.05589	-1.03976	2.05589	down	AT4G04985	Arabidopsis thaliana aspartyl protease family protein mRNA, complete cds [NM_148233]	TGTACAACATCGGATTTGATCTTGAAGATGAAACTATCTACTTTGAGAAAATCTCGTGTG
																	A_84_P23797	-2.0592	-1.04208	2.0592	down	AT1G31450	Arabidopsis thaliana aspartyl protease-like protein mRNA, complete cds [NM_102884]	TATGACTTGGAGACCAAAACGGTATCGTTTCAACGCATGGATTGCTCCGGGAACTTATGA
																	A_84_P591273	-2.09087	-1.0641	2.09087	down	G18E	Arabidopsis thaliana autophagy-related protein 18E mRNA, complete cds [NM_120597]	GTCGTCATTCATAAGAGTGATCTTACCAAAGTATTTGTACGAAAATGAACGGTCGTTTGC
																	A_84_P114732	-2.04382	-1.03127	2.04382	down	ARF15	Arabidopsis thaliana auxin response factor 15 mRNA, complete cds [NM_103248]	ATTACAAACTCGCAACCAATGGAAAATAATTTTCACAGGTAGTGACGAGGATGAGATGCT
																	A_84_P151218	-2.0649	-1.04607	2.0649	down	ARF21	Arabidopsis thaliana auxin response factor 21 mRNA, complete cds [NM_103164]	CCGATGATCAAAGATCCCATTAAACAAATTGGCTCGGATATTTCGAAACTTACTGAAAGA
																	A_84_P21862	-2.0733	-1.05193	2.0733	down	AT1G33880	Arabidopsis thaliana avirulence-induced protein mRNA, complete cds [NM_103110]	ATGGCCCATGTTGCAGCAATTAGCAAGAAAAATGATGAAAAACCATATACTGAAGATATG
																	A_84_P15871	-2.06759	-1.04795	2.06759	down	INO	Arabidopsis thaliana axial regulator YABBY 4 mRNA, complete cds [NM_102191]	GTTAAAGGCTCAGAATCCAAGCATGGCTCACAAGGAAGCTTTCAGCTTAGCTGCCAAAAA
																	A_84_P169233	-2.04372	-1.0312	2.04372	down	AT2G31215	Arabidopsis thaliana basic helix-loop-helix (bHLH) DNA-binding superfamily protein mRNA, complete cds [NM_179830]	GCAAGATAGAGCATCCATTCTCCAAAAACAAAAACACTTTTAACTGTTTGATTCGTACAC
																	A_84_P720428	-2.08498	-1.06004	2.08498	down	bZIP6	Arabidopsis thaliana basic leucine-zipper 6 mRNA, complete cds [NM_001202651]	TTTTCAGTTTTAGAACATTGTGTACATAGACTTCTTAAAACCAGGGATTTAGCTCAACGG
																	A_84_P23549	-2.0268	-1.0192	2.0268	down	bZIP70	Arabidopsis thaliana basic leucine-zipper 70 mRNA, complete cds [NM_125476]	ATGTATGCGACTAGTGACTACTACAGTAGCAATTACTTACTTGCATTTGTATGTAGATAC
																	A_84_P20567	-2.00352	-1.00254	2.00352	down	bZIP75	Arabidopsis thaliana basic leucine-zipper 75 mRNA, complete cds [NM_180460]	TGGAAACCATGAAGGTATACTTGGAAACACCAATGATTTCGATTTAAACCAACTATCTTC
																	A_84_P514466	-2.42269	-1.27661	2.42269	down	AT2G15170	Arabidopsis thaliana basic secretory protein family protein mRNA, complete cds [NM_127078]	AGATACATTTTCAACGCTAGATCTCTCGCGGGTAACTCGGGAGATGTAAGGGTTGGATTT
																	A_84_P21551	-2.00102	-1.00074	2.00102	down	BGLU31	Arabidopsis thaliana beta glucosidase 31 mRNA, complete cds [NM_122362]	CATTCAGCTATGTGGTTCAAACATTTTCTTGAGAGATCCGGAAAGCCAATGCCGATGGAT
																	A_84_P553852	-2.25595	-1.17374	2.25595	down	AT4G32090	Arabidopsis thaliana beta-1,3-N-Acetylglucosaminyltransferase family protein mRNA, complete cds [NM_119361]	AAGCCTGTCAAGCCATTGCTGCTTCAGCCACAAGGAAACACGTGTCTTATGATTAAAGGA
																	A_84_P547668	-2.36904	-1.2443	2.36904	down	AT4G32100	Arabidopsis thaliana beta-1,3-N-Acetylglucosaminyltransferase family protein mRNA, complete cds [NM_119362]	TTTCAAATCGGTCACACCCATCGACAGTAAGGTTCTATCTAAATCCGGTGACACGTGTCT
																	A_84_P92989	-3.01717	-1.5932	3.01717	down	AT4G32110	Arabidopsis thaliana beta-1,3-N-Acetylglucosaminyltransferase family protein mRNA, complete cds [NM_148388]	TATGTGTCGGTTTCAACTCAGTTACACCCATCGATACCTCGTTGTTGCTGAAATCTGGTG
																	A_84_P16552	-2.01	-1.0072	2.01	down	CWINV2	Arabidopsis thaliana beta-fructofuranosidase, insoluble isoenzyme CWINV2 mRNA, complete cds [NM_001035770]	AGCAGTAGGAGAAAAAGCTCATTTGTTTGTCTTTAACAACGGCTCACAACCTGTGACCGT
																	A_84_P16501	-2.50349	-1.32394	2.50349	down	CWINV5	Arabidopsis thaliana beta-fructofuranosidase, insoluble isoenzyme CWINV5 mRNA, complete cds [NM_112231]	GGGATCTCAAAATGTTAATGTTTTAAGCCTAAGTGCTTGGAGCATGAAGTCTTCTCTTTA
																	A_84_P248705	-2.09923	-1.06986	2.09923	down	BGAL15	Arabidopsis thaliana beta-galactosidase 15 mRNA, complete cds [NM_148500]	CAAGAATGTGTTGGAAAAGAAAAGTGTTCCATTGATGTTTCCGAGGATAAGTTTGGAGCA
																	A_84_P12450	-2.04673	-1.03332	2.04673	down	ATA27	Arabidopsis thaliana beta-glucosidase 20 mRNA, complete cds [NM_106244]	TTTCCTCCACGATGGATCAAAAGAGTTCGAAATCGAGCACGAGTTCGAACACGATGAGTT
																	A_84_P15399	-2.56019	-1.35625	2.56019	down	AT2G39060	Arabidopsis thaliana bidirectional sugar transporter SWEET9 mRNA, complete cds [NM_129463]	ACAGAGAACCAACTAGCAAATAAAACCGATGTTAACGAAGTCCCGATCGTGGCCGTTGAA
																	A_84_P21355	-2.10206	-1.0718	2.10206	down	AT4G08530	Arabidopsis thaliana bifunctional inhibitor/lipid-transfer protein/seed storage 2S albumin superfamily protein mRNA, complete cds [NM_116922]	ATGTGCCATTCCTAATGCTGTGCCTTTTGACCCCAAAACGGATTGTGACAGGTTTGTAGA
																	A_84_P532786	-2.14259	-1.09935	2.14259	down	AT5G56480	Arabidopsis thaliana bifunctional inhibitor/lipid-transfer protein/seed storage 2S albumin superfamily protein mRNA, complete cds [NM_125031]	CGAATCATCGGGATGGAATGTGTATGCGAAGTCATCAATAAGGAAATCGAAGCCGCCATT
																	A_84_P508444	-2.18642	-1.12857	2.18642	down	AT3G22580	Arabidopsis thaliana bifunctional inhibitor/lipid-transfer protein/seed storage 2S albumin-like protein mRNA, complete cds [NM_113157]	TTTTGTCAATACTTGAACAGTGGAGGCTCTATTCTCGATATCAATGCTAACTTCATACAA
																	A_84_P13062	-2.07585	-1.0537	2.07585	down	AT5G38170	Arabidopsis thaliana bifunctional inhibitor/lipid-transfer protein/seed storage 2S albumin-like protein mRNA, complete cds [NM_123177]	TATAGTCAATATGTTGGTTCTGCAAATGCTAAGAAAACGTTAGCAACTTGTGGTGTTCCT
																	A_84_P56070	-2.16021	-1.11117	2.16021	down	AT5G52160	Arabidopsis thaliana bifunctional inhibitor/lipid-transfer protein/seed storage 2S albumin-like protein mRNA, complete cds [NM_124595]	TTCTAGACGCTATATCTTTGAGAAGCATGTATGGGAAGTAAAGGAGATGGATATCTAAGA
																	A_84_P600647	-2.05467	-1.0389	2.05467	down	AT2G14846	Arabidopsis thaliana bifunctional inhibitor/lipid-transfer protein/seed storage 2S albumin-like protein mRNA, complete cds [NM_201733]	CCCATCATTTACTCAATATGTATCATCTGGAAAAGCTCAAAAAGTTTTAACAGCTTGTGC
																	A_84_P534336	-2.03626	-1.02592	2.03626	down	AT4G23120	Arabidopsis thaliana bromo-adjacent homology domain-containing protein mRNA, complete cds [NM_118441]	TTTGGAGGAACCAATATTGAAGGATGATGCTTCTTCATCCATCTCCAAAAGTGTTGGGCG
																	A_84_P16074	-2.56193	-1.35723	2.56193	down	PCR11	Arabidopsis thaliana cadmium resistance protein 11 mRNA, complete cds [NM_105533]	ATGCGCTCTTTGTCAAGAGTATAGGCAACTTCAACACAACCGCGATTTGGACTTGGTCAT
																	A_84_P505043	-2.97864	-1.57466	2.97864	down	AT4G15755	Arabidopsis thaliana calcium-dependent lipid-binding domain-containing protein mRNA, complete cds [NM_148335]	GTGATGGTAACGATCATGAGATGAAACTGATGTCGTATCAGGTGAGAACTTCGTCGGGTA
																	A_84_P21269	-2.21677	-1.14846	2.21677	down	AT1G48590	Arabidopsis thaliana calcium-dependent lipid-binding family protein mRNA, complete cds [NM_103755]	TCGTTCAAGATATAGTTCTTAGGCTGAGACATGTCGAATGTGGTGAGGTTGAGGCTCAAC
																	A_84_P15850	-2.44895	-1.29216	2.44895	down	CPK17	Arabidopsis thaliana calcium-dependent protein kinase 17 mRNA, complete cds [NM_121256]	ATGGAACAATAGACTATGGCGAGTTTATCGCAGCCACAATGCATATCAACAGACTTGACA
																	A_84_P12565	-2.06712	-1.04762	2.06712	down	CPK20	Arabidopsis thaliana calcium-dependent protein kinase 20 mRNA, complete cds [NM_129449]	CGAGTTTGTGGATATGATGCAAGACACTGGTTTTGGCAAAATGGGTTTAAAGGTGAGTTG
																	A_84_P17019	-2.17076	-1.1182	2.17076	down	AT1G23240	Arabidopsis thaliana caleosin-7 mRNA, complete cds [NM_202163]	AGCTCAAGACAAAAATGGTTTGTTATCGGAAAAGAGCGTCAGGGCCATCTACGATGGTAG
																	A_84_P595548	-2.0289	-1.0207	2.0289	down	AT3G54570	Arabidopsis thaliana calmodulin-binding protein-like protein mRNA, complete cds [NM_115314]	ATTCAAACTACTGTAGAGCCGAGCAACGAAACAGTTGATCTCAGGCATCAGGACATGGAT
																	A_84_P217028	-2.11502	-1.08067	2.11502	down	AT5G53600	Arabidopsis thaliana carbohydrate-binding X8 domain-containing protein mRNA, complete cds [NM_124740]	CCTAATACTTTACTAGACCATGCTGCGTTTGCCATGACCAGATACTACAGGAGTCAAGGT
																	A_84_P164253	-2.11076	-1.07776	2.11076	down	AT2G04910	Arabidopsis thaliana carbohydrate-binding X8 domain-containing protein mRNA, complete cds [NM_126523]	GTTACAGTTATTTAAGCTCTTTGATCAATCAAAATCTTGAACCATCTGTTTCTGATTATC
																	A_84_P24168	-2.00912	-1.00657	2.00912	down	CHX10	Arabidopsis thaliana cation/H(+) antiporter 10 mRNA, complete cds [NM_114362]	GTACTGAAGACAACAAAGATATTGATTATATAGAGAGGATTGTGACTAGTAGTGTTGAGG
																	A_84_P23222	-2.02408	-1.01726	2.02408	down	CHX11	Arabidopsis thaliana cation/H(+) antiporter 11 mRNA, complete cds [NM_114361]	CTTGATAACGAGGGCCTGAAGGATTTAAAGAGTACTGAATCCAATGAAGATATTCTTTAT
																	A_84_P22276	-3.40524	-1.76776	3.40524	down	CHX12	Arabidopsis thaliana cation/H(+) antiporter 12 mRNA, complete cds [NM_114360]	TTTGCTAGCGTCTAGAGAACTCGACTCTAGGGTTTCTGTTTTGGTAGTCCAACAACAACA
																	A_84_P15434	-2.1523	-1.10588	2.1523	down	CHX15	Arabidopsis thaliana cation/H(+) antiporter 15 mRNA, complete cds [NM_126941]	TGGATTTTCCTGAGAGTCCAGTACATTCACATGAAACAAAAGTCACATATGGTTTAGAGA
																	A_84_P19597	-2.07061	-1.05006	2.07061	down	CHX26	Arabidopsis thaliana cation/H(+) antiporter 26 mRNA, complete cds [NM_120246]	GACACGAAAAAAGTTTCGAAGTGCTTCAAGGATTATCGGTATGGAGTGAGATCGAGGAGC
																	A_84_P23437	-2.03884	-1.02775	2.03884	down	CHX3	Arabidopsis thaliana cation/H(+) antiporter 3 mRNA, complete cds [NM_122196]	ACGAGTGTGTTCACAGAAGGGCTTGAGGAATGGAGTGAGTTTAAGGAGCTTGGTATTATT
																	A_84_P520716	-2.04946	-1.03524	2.04946	down	ATCHX8	Arabidopsis thaliana cation/H(+) antiporter 8 mRNA, complete cds [NM_128378]	ATTTGGAACAAGAGATATTGGATGGAGCGGATACGTCAATGCTTCTACGTTCCATGGCTT
																	A_84_P549716	-2.07574	-1.05362	2.07574	down	CHX6A	Arabidopsis thaliana cation/H+ exchanger 6A mRNA, complete cds [NM_179280]	CAAAAAGCCAAAGGAGAAAATCTTTCTAAGAAATAATGCGAGATATGTTCAATGCTCAGC
																	A_84_P702961	-2.0237	-1.01699	2.0237	down	CSLA01	Arabidopsis thaliana cellulose synthase-like A01 mRNA, complete cds [NM_117760]	CTCTTTTATTATATGGTTGATTTAGTAGTTCAAGTTGTAGATGATTTTACGGATCCGGCC
																	A_84_P569139	-2.02056	-1.01475	2.02056	down	AT5G62780	Arabidopsis thaliana chaperone DnaJ-domain containing protein mRNA, complete cds [NM_125673]	CCAATTCTCAAGCAACTAGCAGACGTAGCACACGTCATGATGATGCAAACTCTACTGAGA
																	A_84_P22862	-2.33591	-1.22399	2.33591	down	AT1G18130	Arabidopsis thaliana class II aaRS and HGTP_anticodon binding domain-containing protein mRNA, complete cds [NM_101673]	ACAGGTGACTGTTTGGCTTAGAGACGAAATGATGAGCATCGAGACTCTGTCGGATGAATT
																	A_84_P514963	-2.228	-1.15575	2.228	down	AT5G27800	Arabidopsis thaliana class II aminoacyl-tRNA and biotin synthetases superfamily protein mRNA, complete cds [NM_122662]	GAAGAAGCTAAGTCATTCTACCGTGGAGTTCACTTTCTACCACCATGAGGACAAGGTGAT
																	A_84_P734890	-3.04048	-1.6043	3.04048	down		Arabidopsis thaliana clone B9 mRNA sequence [AY299253]	AGAACTTTGAATTCAAGAACTAGGGAGATAAGTGGTGAGTTGGGAAGGAATGTTAGGAGC
																	A_84_P713000	-2.16862	-1.11678	2.16862	down		Arabidopsis thaliana clone E6 mRNA sequence [AY299292]	AGTTCGTCATGATTTCTTATTCATGGATTAGTTCGCTTTGATTCTGTCAAACGTTAGCCG
																	A_84_P723130	-2.50737	-1.32618	2.50737	down		Arabidopsis thaliana clone E6 mRNA sequence [AY299292]	TAATAACTGGGAATGACTAGTATGTGAGGTGACTGATGACTAAGTTTCATGGAGTCATTA
																	A_84_P731992	-2.06654	-1.04722	2.06654	down		Arabidopsis thaliana clone RAFL07-14-K02 mRNA sequence [AY054471]	TGATGATGTCGAAGTCGTTAACAATCATTTGGAGTGCAACGAATTTGTTACTGAAACAGA
																	A_84_P16338	-2.00647	-1.00466	2.00647	down	AT1G07850	Arabidopsis thaliana clone pENTR221-At1g07850 fringe-like protein (At1g07850) mRNA, complete cds [DQ446236]	TGCATCAAATATAGTCATACCGGTTTGGTTTTGGCTAGTGAATTGACAGAGATAACCGGC
																	A_84_P234853	-2.04733	-1.03374	2.04733	down	KIN1	Arabidopsis thaliana cold and ABA inducible protein kin1 mRNA, complete cds [NM_121601]	ATAAATATAAACCATTAAGCCCACATCTCTTCTCATCATCACTAACCAAAACACACTTCA
																	A_84_P16640	-2.14725	-1.10249	2.14725	down	AT4G12270	Arabidopsis thaliana copper amine oxidase family protein mRNA, complete cds [NM_117297]	GCTGACGGAACGCCATATGTGAGAGAGAATATGATTTGTGTGTTTGAGAGTTATGCCGGA
																	A_84_P611873	-2.0307	-1.02198	2.0307	down	AT5G52700	Arabidopsis thaliana copper transport family protein mRNA, complete cds [NM_124648]	TCAACGAACATCGAGAAAAGGTACAACACTGAACTCATGTGCTTGTGTAAACATGCCTTT
																	A_84_P511488	-2.2445	-1.1664	2.2445	down	AT5G52770	Arabidopsis thaliana copper transport family protein mRNA, complete cds [NM_124655]	CCCCGAGGAGAAAATCAGAATGAAAGTTTTGTGACCGTTGCAGGATTTACAGGTGTTACT
																	A_84_P22667	-2.18322	-1.12646	2.18322	down	COPT3	Arabidopsis thaliana copper transporter 3 mRNA, complete cds [NM_125294]	ATTTTTGGAAGTAGGGCTTTTAGGGCCACTAGCAGTAACAGTCACACCGAGGTTCAATCA
																	A_84_P21577	-2.07394	-1.05237	2.07394	down	AT5G39370	Arabidopsis thaliana curculin-like (mannose-binding) lectin family protein mRNA, complete cds [NM_123299]	GGGATAAGAAGTCGGGTCTAAATAGGATATTACAATCATGGAAAAACAGGAATGATCCTT
																	A_84_P11523	-2.4202	-1.27513	2.4202	down	CYCT1;1	Arabidopsis thaliana cyclin T1-1 mRNA, complete cds [NM_103239]	ACGTCAATTGTGGGAGATTTGTGACCAGATGCTTGATCTTTATGTTCAGGACTTCGTTGT
																	A_84_P11334	-2.06242	-1.04434	2.06242	down	AT1G63205	Arabidopsis thaliana cystatin-related domain protein mRNA, complete cds [NM_104999]	CACTGAATTCGTCTTTTGTAGGCCGAAACCGAATCCAGAAGTTGACTCTCATGAAACTGC
																	A_84_P541362	-2.34623	-1.23034	2.34623	down	AT4G03565	Arabidopsis thaliana cystatin-related domain-containing protein mRNA, complete cds [NM_148207]	TTAAAGGAAACCAATGTGACATTGGATCATGTTGTAAGAGTGACAGGGTCTTTCACTGGT
																	A_84_P21774	-2.01679	-1.01206	2.01679	down	AT1G03720	Arabidopsis thaliana cysteine proteinases superfamily protein mRNA, complete cds [NM_100251]	GTGAAAGGTTTTGGGCGGATCTTCATAGATGACGAGTCCAAGACCACACTTGTTTATCCA
																	A_84_P20402	-2.25392	-1.17244	2.25392	down	CRK38	Arabidopsis thaliana cysteine-rich receptor-like protein kinase 38 mRNA, complete cds [NM_116689]	CATGAAGCTGGTACATTATCACTAAATGAGCTTTCAATCACCGAGTTAAGTCCTCGTTGA
																	A_84_P11754	-3.16652	-1.6629	3.16652	down	AT3G21970	Arabidopsis thaliana cysteine-rich repeat secretory protein 26 mRNA, complete cds [NM_113093]	ATATGGAGAGTTCTTCTACCGTAAACCAGGAGGGAGAGTTTGTGGTAGGAGTTGTAGCTT
																	A_84_P111322	-2.10007	-1.07043	2.10007	down	AT1G45243	Arabidopsis thaliana cysteine/histidine-rich C1 domain-containing protein mRNA, complete cds [NM_202248]	GAATCGATGTCCATACAAAACATTTTTAATACGGCTTGGATTTAGATTTTGTTCCACACG
																	A_84_P11026	-3.38514	-1.75922	3.38514	down	AT4G29620	Arabidopsis thaliana cytidine deaminase mRNA, complete cds [NM_119107]	TCTTTCATTGCTCCGTGGATTGCGCAAAAAGACTGAAGTATCTTCGTGAAACCCTGGTGA
																	A_84_P527843	-2.53397	-1.3414	2.53397	down	AT2G34120	Arabidopsis thaliana cytochrome C oxidase polypeptide VIB family protein mRNA, complete cds [NM_128963]	AAGGCGAAATCGCCAAAGAGAAGCGTGAACTATCTAGTAGCACACGCCGGAGAGGATGAA
																	A_84_P16517	-2.17492	-1.12096	2.17492	down	CYP71B38	Arabidopsis thaliana cytochrome P450 71B38 mRNA, complete cds [NM_114293]	CTATTGAAGATATTGACATGGAAGAAGACGAAGGGTTCGCTATCGCCAAGAAAGTCCCTC
																	A_84_P138599	-2.15787	-1.10961	2.15787	down	CYP79A2	Arabidopsis thaliana cytochrome P450 CYP79A2 mRNA, complete cds [NM_120608]	ACGAGTCTGATCTGAATATAATATCGTTCAGTGCAGGACGAAGAGGTTGTATGGGTGTGG
																	A_84_P12424	-2.60616	-1.38193	2.60616	down	CYP703A2	Arabidopsis thaliana cytochrome P450, family 703, subfamily A, polypeptide 2 mRNA, complete cds [NM_100010]	TAAGGCTAAACCATTACGGGCAATCGCTAAGCCACGATTGGCAGCTCATTTGTACACATA
																	A_84_P15251	-3.79286	-1.92328	3.79286	down	CYP704B1	Arabidopsis thaliana cytochrome P450, family 704, subfamily B, polypeptide 1 mRNA, complete cds [NM_105617]	ATTTGGTGCCAAATCATCCTGTCAAGTATCGGATGATGACGATCTTATCCATGGCTCATG
																	A_84_P20186	-2.11335	-1.07953	2.11335	down	CYP709B1	Arabidopsis thaliana cytochrome P450, family 709, subfamily B, polypeptide 1 mRNA, complete cds [NM_130264]	TCTTCAACGGTTTCGGTTTATTAGCCTCTGTGACGAGTATAAGCACACCCCTGTGGATAA
																	A_84_P220668	-2.28333	-1.19114	2.28333	down	CYP71B8	Arabidopsis thaliana cytochrome P450, family 71, subfamily B, polypeptide 8 mRNA, complete cds [NM_148037]	GAGGATCGAGAAAGCCTTTTCAAAACTCACCAAGTTCTTTCAACATGTAATCGATGAGGA
																	A_84_P11130	-2.01113	-1.008	2.01113	down	CYP724A1	Arabidopsis thaliana cytochrome P450, family 724, subfamily A, polypeptide 1 mRNA, complete cds [NM_121444]	GCACCCTTACGTGGAGTTTAAGAGAGGCATGCTTTTGGAGATAGAGCCAACAAAATTCCT
																	A_84_P14663	-4.13119	-2.04656	4.13119	down	CYP76G1	Arabidopsis thaliana cytochrome P450, family 76, subfamily G, polypeptide 1 mRNA, complete cds [NM_001203146]	GAGAAAGGATTGGTATAACATTGAAAAAAGCTGTTCCTTTGGAAGCCATTCCAATTCCTT
																	A_84_P295224	-2.19079	-1.13145	2.19079	down	CYP79A4P	Arabidopsis thaliana cytochrome P450, family 79, subfamily A, polypeptide 4 pseudogene mRNA, complete cds [NM_122983]	TAAAAGAGCCTGATCTCAATATAATAACGTTCGGTGCAGAAAGACGAGGGTGTATGGGTG
																	A_84_P16149	-2.38654	-1.25492	2.38654	down	CYP86C4	Arabidopsis thaliana cytochrome P450, family 86, subfamily C, polypeptide 4 mRNA, complete cds [NM_101185]	TAACTTGTACATGAAGTACGGCCTCAAAGTAACCATCACACCAAGGTCGCTGGAAGAGAA
																	A_84_P15295	-2.83671	-1.50422	2.83671	down	AT1G58265	Arabidopsis thaliana cytochrome P450-related protein mRNA, complete cds [NM_179494]	TAACTTGTTTATCGCCAAGCCTCTACTCGGATCCGCGAACCAATTTTGGCTCCAAGTTTA
																	A_84_P22973	-2.05575	-1.03967	2.05575	down	LCR72	Arabidopsis thaliana defensin-like protein 10 mRNA, complete cds [NM_126274]	AGTCACCAAGTAACAAGTTCCAAGGAGTTTGTCTCAACTCACAGAGCTGTGCCAAAGCTT
																	A_84_P502048	-2.00084	-1.00061	2.00084	down	AT2G20465	Arabidopsis thaliana defensin-like protein 103 mRNA, complete cds [NM_179669]	GGCTTGTGTACTGGTGATTTAGAGAAATGTTGCTGTATTGACTATATAAACTAACTAGAG
																	A_84_P714989	-2.02792	-1.02	2.02792	down	AT1G61688	Arabidopsis thaliana defensin-like protein 106 mRNA, complete cds [NM_001036141]	CCCAGGCCAATATGAAATAGGTTGCATTGTGTATTGTCACGAATCCCATTATAAACATTA
																	A_84_P726254	-2.03372	-1.02412	2.03372	down	AT1G56553	Arabidopsis thaliana defensin-like protein 199 mRNA, complete cds [NM_001036123]	CTTTTGTAGAAGCTTGCCAAACAAATATGATTTTGGCGTATGTGATAAGATCTACGCATG
																	A_84_P517562	-2.09973	-1.0702	2.09973	down	AT5G04045	Arabidopsis thaliana defensin-like protein 301 mRNA, complete cds [NM_202998]	TGGAGGAAACTTCTGCACTTGTGTCCCCAATTGATTTAAATGGTCTCTAATGATTGGAGT
																	A_84_P573597	-2.11393	-1.07993	2.11393	down	AT5G55565	Arabidopsis thaliana defensin-like protein 41 mRNA, complete cds [NM_203209]	TTGCCTACATGAAGGCTACAACATAGGAAAATGTGTAATGAGAAGAACAGGAAAGGCTTG
																	A_84_P537699	-2.37232	-1.2463	2.37232	down	AT3G16895	Arabidopsis thaliana defensin-like protein 47 mRNA, complete cds [NM_202596]	TGTTCCGAAGATTACTGGAATGATGAATGTAATAAGGACTGTCTTAGAGCTGGCTTTCAA
																	A_84_P15980	-2.23661	-1.16131	2.23661	down	AT5G60500	Arabidopsis thaliana dehydrodolichyl diphosphate synthase 7 mRNA, complete cds [NM_125443]	GTGTTAGAAAATGTACGAATGGAGATGATCTTGTACTTTTGGAGTTGAGTGATGTTGAAG
																	A_84_P512614	-2.15389	-1.10695	2.15389	down	AT1G65450	Arabidopsis thaliana dual transcription unit and alternative splicing protein GLAUCE mRNA, complete cds [NM_001198389]	TAAAAACTTGTTTCTTCTATAGAGTCCAAGTATTAATCGGAGTTTTGTGTGAGATCCTCC
																	A_84_P248495	-2.18819	-1.12974	2.18819	down	AT3G10595	Arabidopsis thaliana duplicated homeodomain-like superfamily protein mRNA, complete cds [NM_148705]	ACTTAAATGTGGCAAGCACCGATGTGAATGTGATGAAACGGCAGGGAGCAAATAACACCA
																	A_84_P23862	-2.10086	-1.07098	2.10086	down	ENODL11	Arabidopsis thaliana early nodulin-like protein 11 mRNA, complete cds [NM_201794]	CCTTACTACTTCATAAGTGGAGCTCCGAGTGGTAACTGTGCTAAAGGTGAGAAAGTGACT
																	A_84_P13404	-2.07614	-1.0539	2.07614	down	ENODL22	Arabidopsis thaliana early nodulin-like protein 22 mRNA, complete cds [NM_101643]	ATACTCCCGAGGATTGTACCACCGGTTTAAAAATGGCCATCAAAGCATTGGCTCCAAGAT
																	A_84_P16076	-2.00376	-1.00271	2.00376	down	AT1G35550	Arabidopsis thaliana elongation factor Tu C-terminal domain-containing protein mRNA, complete cds [NM_103252]	AGAAGGAGCCAAAGTTTTTAAAGAACAGTGAGGCCGCTATTATTAATATGACTCCCACCA
																	A_84_P594550	-2.20415	-1.14022	2.20415	down	AT3G09990	Arabidopsis thaliana equilibrative nucleotide transporter 2 mRNA, complete cds [NM_111834]	ACCGGAGCAAAATGCACTAGGAAACTTGTTGGTGTTATATATTTGTGGAGGGATGTTTGC
																	A_84_P572971	-2.02421	-1.01736	2.02421	down	AT1G74290	Arabidopsis thaliana esterase/lipase/thioesterase family protein mRNA, complete cds [NM_106089]	ATGGCAAGTGATTCATCAAGGAAGAGCTCACTAAAGCCATCTTCTCGAAAGAGTTTTCTT
																	A_84_P19302	-2.09844	-1.06932	2.09844	down	AT3G23220	Arabidopsis thaliana ethylene-responsive transcription factor ERF095 mRNA, complete cds [NM_113223]	TGGAGGAGCTTTTAGATTATGGTGAGAGATCTAACCAAGACAATTGTAACGACGCAAACC
																	A_84_P10336	-2.12646	-1.08845	2.12646	down	AT5G67000	Arabidopsis thaliana ethylene-responsive transcription factor ERF122 mRNA, complete cds [NM_126100]	ACAAGTGATATCTAACTCCGGAGCTGACGACGCGTCATCATCAAACTTGATCATCACAAG
																	A_84_P23446	-2.07675	-1.05432	2.07675	down	SHN2	Arabidopsis thaliana ethylene-responsive transcription factor SHINE 3 mRNA, complete cds [NM_180742]	ATAAGATGAAGGTACGAAACGAAGACGTTCAGGAAGATGATCAAATGGCGATGCAGATGA
																	A_84_P562882	-2.14366	-1.10008	2.14366	down	EXO70A3	Arabidopsis thaliana exocyst subunit exo70 family protein A3 mRNA, complete cds [NM_124614]	TGAGCGAATGCTTAACGATTTCTTCCAAGGAAAAAACTTGGATGTGAGCCCAAAAAGATA
																	A_84_P502078	-2.0002	-1.00014	2.0002	down	EXO70H5	Arabidopsis thaliana exocyst subunit exo70 family protein H5 mRNA, complete cds [NM_128425]	GTTAACAACTGTTACGACGACGTTTTATGAAAAGTACCACGTTGAAAATTGGGAGGAAGT
																	A_84_P23163	-2.50994	-1.32765	2.50994	down	AT3G50090	Arabidopsis thaliana exonuclease family protein mRNA, complete cds [NM_114869]	AACGTTAATGGATACAAAGAGACGGATTCATCGGGGCTGCCACAGAAACTCATTTCTTGT
																	A_84_P191594	-2.33636	-1.22426	2.33636	down	AT5G11130	Arabidopsis thaliana exostosin family protein mRNA, complete cds [NM_121151]	TATGTTGCATATGATCATGCATTCTATTTGGTTACGGAGGCTTAATGTTCGAATCCCTCT
																	A_84_P16847	-2.01489	-1.0107	2.01489	down	EXPA21	Arabidopsis thaliana expansin A21 mRNA, complete cds [NM_123288]	TACAACGAGTGATGGGATTACAAAGGATTTTACTGATGTGATGCCAGCAAGTTGGGGATT
																	A_84_P78059	-2.02669	-1.01913	2.02669	down	EXPA25	Arabidopsis thaliana expansin A25 mRNA, complete cds [NM_123292]	ATGTGTGTGCACGACCCACAATGGTGTTTACCCGGAACCATCAAGATTACAGCAACAAAT
																	A_84_P166073	-2.30536	-1.20499	2.30536	down	EXPB4	Arabidopsis thaliana expansin B4 mRNA, complete cds [NM_130074]	CGATCAACTTCGATCCGCTGGTGTTATACGTGTCAACTACAAACGTGCGGCATGTTTATA
																	A_84_P21877	-2.01995	-1.01432	2.01995	down	EXL4	Arabidopsis thaliana extracellular lipase 4 mRNA, complete cds [NM_106241]	ATCCGAGAAAGCTTACAGAACAATTTCTAAAAAGCTTGTCCAGGATATCAAGAATGGCCT
																	A_84_P19581	-2.04799	-1.03421	2.04799	down	FH3	Arabidopsis thaliana formin 3 mRNA, complete cds [NM_001203807]	AGAGCCGAAGCTTCTCAAGCGTTAAAACCGATGATTCAAACGCGGATTCTAGTCCACAAT
																	A_84_P11147	-2.16645	-1.11533	2.16645	down	GolS5	Arabidopsis thaliana galactinol synthase 5 mRNA, complete cds [NM_122284]	TGGATGCTTGTAGTTGGTCTAGCCAAAGGTCTTCGTAAAGTGAAATCAGCTTATCCACTC
																	A_84_P303930	-2.30431	-1.20433	2.30431	down	DGL	Arabidopsis thaliana galactolipase DONGLE mRNA, complete cds [NM_100460]	GACGTCAAGCGTTGCATTTTACAAACGCAGCGACCAATGCGGCATATCTACTTTGTTCTA
																	A_84_P579705	-2.22383	-1.15305	2.22383	down	GEX3	Arabidopsis thaliana gamete-expressed 3 mRNA, complete cds [NM_121607]	CGAAATAGGGAAAATGAGAGTATTACGATTTTTCAAACACCAAGCGATGAGTCATCCTCA
																	A_84_P13382	-2.21014	-1.14414	2.21014	down	GRF13	Arabidopsis thaliana general regulatory factor 13 mRNA, complete cds [NM_106472]	ATATCATAGAGATGCTTAAATACAATCTTTCTACGTGGACTTCAGGCGATGGTAATGGTA
																	A_84_P109602	-2.34631	-1.23039	2.34631	down	AT5G39130	Arabidopsis thaliana germin-like protein subfamily 1 member 16 mRNA, complete cds [NM_123275]	GCATAACAAATTTAGAGCGAGCAATAATGAGGGTTTCTCAATCTCTAATCCCTTTTGCCA
																	A_84_P13604	-2.00831	-1.00598	2.00831	down	AT3G04170	Arabidopsis thaliana germin-like protein subfamily 1 member 3 mRNA, complete cds [NM_111288]	TGGCTAAAGCTTTTGCGTTGGACATCAATATAGTAAGATATCTTCGAAAAGTGTTTTCTC
																	A_84_P10045	-2.03521	-1.02518	2.03521	down	GA3OX3	Arabidopsis thaliana gibberellin 3-beta-dioxygenase 3 mRNA, complete cds [NM_118289]	TCCTCCTATTTACAGGCGTTTGATATGGGAAGAGTACCTTGCAGCCAAAGCAACACACTT
																	A_84_P19201	-2.18076	-1.12483	2.18076	down	AT2G30810	Arabidopsis thaliana gibberellin-regulated protein 12 mRNA, complete cds [NM_128634]	TATGGACACAAAGAAGAATGTCCTTGCTACAATAATTGGACGACCAAAGAAGGTGGACCA
																	A_84_P23951	-2.12846	-1.08981	2.12846	down	AT2G39540	Arabidopsis thaliana gibberellin-regulated protein mRNA, complete cds [NM_129512]	CACAAAGATGAATGTCCTTGCTACCGTGATATGAAAAACTCCAAAGGTGGATCCAAGTGT
																	A_84_P547432	-2.02605	-1.01867	2.02605	down	AT3G11920	Arabidopsis thaliana glutaredoxin-related protein mRNA, complete cds [NM_112025]	ATGTTGAAGTGGATAATGGGTTATATAGATTCAAATGATGCAGGTCTTTTAACCCATCTG
																	A_84_P16990	-2.01124	-1.00808	2.01124	down	SVL5	Arabidopsis thaliana glycerophosphodiester phosphodiesterase like 7 mRNA, complete cds [NM_125202]	GCACAAAGGGAATATCTCTGTTTATGTTTCAGTGCTAAGAAACGAGTACATCTCCGTAGC
																	A_84_P21510	-2.03006	-1.02152	2.03006	down	GRP17	Arabidopsis thaliana glycine rich protein 17 mRNA, complete cds [NM_120835]	AGGTCTTAGAGGTAAATTCGGAAAGAAAAGAGGTATGTCAGGAAGTGAAGGAGGTATGTC
																	A_84_P22456	-2.13348	-1.09321	2.13348	down	GRP16	Arabidopsis thaliana glycine-rich protein 16 mRNA, complete cds [NM_120836]	TGGCTCTTTAAACATAGGATTGGAGTAAAACCGAAGAACAATCCAGCTCCGAAAGGAGCC
																	A_84_P518132	-2.0588	-1.0418	2.0588	down	AT2G46190	Arabidopsis thaliana glycoprotein family protein mRNA, complete cds [NM_130181]	TTTGCGTATGATATTTGATTATAGCCCAAAATTTGCCTTGTACAAGTACATGACGACAGG
																	A_84_P22543	-2.00257	-1.00185	2.00257	down	AT5G44830	Arabidopsis thaliana glycoside hydrolase family 28 protein / polygalacturonase (pectinase) family protein mRNA, complete cds [NM_123851]	GCAGTGGCAATTAGTAATGTGACATTCACAGATATTCGTGGAACGTCACAACGCAATGAG
																	A_84_P23489	-2.12655	-1.08851	2.12655	down	AT5G44840	Arabidopsis thaliana glycoside hydrolase family 28 protein / polygalacturonase (pectinase) family protein mRNA, complete cds [NM_123852]	ATCAGTAACGTGACATTTACAGATCTCCGAGGAACATCAAAACTCGATGAGATTATAAAG
																	A_84_P59150	-2.03516	-1.02514	2.03516	down	AT2G15460	Arabidopsis thaliana glycoside hydrolase family 28 protein / polygalacturonase (pectinase) family protein mRNA, complete cds [NM_127106]	AAGCAAAGATGAGAAAGACGTGAAGGACTTAATAGTAAGAGACGTCATTTTCAACGGTAC
																	A_84_P18408	-2.12831	-1.08971	2.12831	down	GH9A4	Arabidopsis thaliana glycosyl hydrolase 9A4 mRNA, complete cds [NM_114254]	ACCTCATGGCTTTCGCTAAAAAACAGATTGACTACATACTAGGGCATAACCCACAAGGAA
																	A_84_P21122	-2.02057	-1.01476	2.02057	down	GH9B10	Arabidopsis thaliana glycosyl hydrolase 9B10 mRNA, complete cds [NM_130019]	TATCTTGATTACCTAACAGAAGCAGAAACAGGAGGTCCAAGGACTGTTTTTGCCTGGGAT
																	A_84_P19031	-2.22702	-1.15511	2.22702	down	AT1G77780	Arabidopsis thaliana glycosyl hydrolase family protein mRNA, complete cds [NM_106427]	ACGCTAGTCCTAGTTGGGTTATTTGGACTAATTGGGTTATTTGGACTATGCTCATAACTA
																	A_84_P13732	-2.06505	-1.04618	2.06505	down	AT3G55780	Arabidopsis thaliana glycosyl hydrolase family protein mRNA, complete cds [NM_115436]	TGTGATGATTATAGCTCAGGGAATGGCATTTTGGGTCTCACACATAGAAACTATAGAAGC
																	A_84_P21384	-2.37547	-1.24821	2.37547	down	AT4G19730	Arabidopsis thaliana glycosyl hydrolase family protein mRNA, complete cds [NM_118093]	ACCCCAAGGTTGTCGGACATTATTGTTTCGCCAAGAAGATTTGGATTGGGTACGAAGATA
																	A_84_P11298	-2.0346	-1.02475	2.0346	down	AT5G20560	Arabidopsis thaliana glycosyl hydrolase superfamily protein mRNA, complete cds [NM_122063]	TGAGACGTACAATGAGAACCAGAAGCCAGTTGGAATCTATCAGCATTTTGGGTTATACGA
																	A_84_P10655	-2.0064	-1.00461	2.0064	down	AT2G39640	Arabidopsis thaliana glycosyl hydrolase-17 mRNA, complete cds [NM_129520]	ACAACATGAAGACTCGATCCACGTTCATAATGAACGCTTATTACGAGAGCAAAGGATACT
																	A_84_P505772	-2.08836	-1.06237	2.08836	down	AT3G18180	Arabidopsis thaliana glycosyltransferase family 61 protein mRNA, complete cds [NM_112701]	GCTTGCAAAGATGGATTTCGAGTATCCGTCGAAGGGCATGAATCTGAGGTATTTGGAGTA
																	A_84_P11851	-2.33226	-1.22173	2.33226	down	AT3G57620	Arabidopsis thaliana glyoxal oxidase-related protein mRNA, complete cds [NM_115622]	ATACTATATGATATTTCTGGTGCATGCAGGTATACCAAGCTCAGCCGCTTGGGTGCAGAT
																	A_84_P23877	-2.52612	-1.33692	2.52612	down	AT2G06500	Arabidopsis thaliana hAT dimerisation domain-containing protein mRNA, complete cds [NM_126647]	GAGAGAGCAATGCTTGAAAAGATTGATTATGCGACTGTGATGGATGACTTTGCAGGGAAA
																	A_84_P509649	-2.04635	-1.03305	2.04635	down	AT5G31412	Arabidopsis thaliana hAT family dimerization domain-containing protein mRNA, complete cds [NM_147968]	ACGATCGCTTGTAATAATCTGGAGAGGAATTACAAACCAATATTCGATATCATTGATGAG
																	A_84_P513191	-2.40416	-1.26553	2.40416	down	AT5G33406	Arabidopsis thaliana hAT family dimerization domain-containing protein mRNA, complete cds [NM_147994]	GTATGAGGACACTCTTTTGGACAAGGATGATTATGAGTTCGATGATTCTGCTGGATATAA
																	A_84_P20035	-3.2468	-1.69902	3.2468	down	AT1G43260	Arabidopsis thaliana hAT transposon superfamily protein mRNA, complete cds [NM_103475]	AGAAGAGATATTGTGAGGCCTGGAATAATTGGATTTGCATCGGCTTTTCGTACTTTGAAA
																	A_84_P533669	-2.034	-1.02432	2.034	down	AT5G54210	Arabidopsis thaliana haloacid dehalogenase-like hydrolase (HAD) superfamily protein mRNA, complete cds [NM_124801]	AGGATTCTTCAGTGGAGGAGTTGAGAAAGACTTAGATATTGATTCAAAGGATGTGAGGTT
																	A_84_P533092	-2.00418	-1.00301	2.00418	down	AT2G04930	Arabidopsis thaliana haloacid dehalogenase-like hydrolase (HAD) superfamily protein mRNA, complete cds [NM_126525]	CGAATGTTTTAAAACTACTCAGAGAAGTTCACCGTAGATTCTTCATAGTCGAGGTCGAGG
																	A_84_P253285	-2.11991	-1.084	2.11991	down	AT1G20320	Arabidopsis thaliana haloacid dehalogenase-like hydrolase mRNA, complete cds [NM_101883]	GATACTATCACAGGTACTGGAAGTAGAGTGTATTCATCATCCGAGGAACATTGCTTGGTT
																	A_84_P515549	-2.0068	-1.0049	2.0068	down	AT3G21490	Arabidopsis thaliana heavy metal transport/detoxification domain-containing protein mRNA, complete cds [NM_113044]	GAGAACGAAAATGTTCTCGAGATTGATATGGAATCGATTTGTTTAGGGGATCAGTCGATG
																	A_84_P524587	-2.13292	-1.09283	2.13292	down	AT4G23882	Arabidopsis thaliana heavy metal transport/detoxification domain-containing protein mRNA, complete cds [NM_202872]	ACAAAGATTGAGCCTATGGCGATACCAAACTGGCAATATCGAGGAGTAGGAAATGAAAAT
																	A_84_P522370	-2.12254	-1.0858	2.12254	down	AT1G57780	Arabidopsis thaliana heavy-metal-associated domain-containing protein mRNA, complete cds [NM_104573]	GAAGAAATCGACAAGGATAGAAATGTATCTCTCAACCCAATTACTGATTATGAAAAGGAG
																	A_84_P540231	-2.03907	-1.02791	2.03907	down	AT2G28090	Arabidopsis thaliana heavy-metal-associated domain-containing protein mRNA, complete cds [NM_128369]	CAAAGAGAAGGAAACGGTAACAGTCATGGGAACAATGGACATCAAGTCTGTGACAGATAA
																	A_84_P11521	-2.3896	-1.25677	2.3896	down	HO4	Arabidopsis thaliana heme oxygenase 4 mRNA, complete cds [NM_104610]	GGAAGAGACAGAGAAATCGTTCAAGTTTTATTGGGAGATTTTTCGTTACTTATTGTCCTA
																	A_84_P11302	-2.00264	-1.0019	2.00264	down	AT5G13130	Arabidopsis thaliana histidine kinase-like ATPase domain-containing protein mRNA, complete cds [NM_121316]	AAGCTTCTGATGTCATCGATGGGCTAAGGAAGCAAGTGGATACCTTCAAAGGAAAACGCA
																	A_84_P709429	-2.19944	-1.13714	2.19944	down	AT1G77660	Arabidopsis thaliana histone H3 K4-specific methyltransferase SET7/9 family protein mRNA, complete cds [NM_106415]	AAACAAAAACGACGTATAAGAACAAGATATTGCTGGAGTTGAGAGATCGCTCGTCTTCTT
																	A_84_P183414	-2.17839	-1.12326	2.17839	down	HAC2	Arabidopsis thaliana histone acetyltransferase HAC2 mRNA, complete cds [NM_105391]	AGAGGGTCTTACTCTCAGAGTCGTGTTTTCGGCTGACAGAACCTTAACTGTCAACAAACA
																	A_84_P22260	-2.01509	-1.01084	2.01509	down	ASHH4	Arabidopsis thaliana histone-lysine N-methyltransferase ASHH4 mRNA, complete cds [NM_115859]	TTGACTCTAGTAGTTGACATTTTTCAGGTCATGTATGAGGATGGTGTTACCGAGATCATC
																	A_84_P12542	-2.05186	-1.03693	2.05186	down	HDG3	Arabidopsis thaliana homeobox-leucine zipper protein HDG3 mRNA, complete cds [NM_128796]	AGTGTTAGCTCTGTTGCAACTACTGAGAATCTGATTCGTACAACCGTGCGGAGGATCAAA
																	A_84_P304940	-2.0889	-1.06274	2.0889	down	AT1G43330	Arabidopsis thaliana homeodomain-like superfamily protein mRNA, complete cds [NM_103480]	TGATGACTCTGCAAAAGGGTATTTTTCTCTTAATAGGAGGAATGATGTCCAATGCCAACA
																	A_84_P17367	-2.19468	-1.13401	2.19468	down	AT3G10580	Arabidopsis thaliana homeodomain-like superfamily protein mRNA, complete cds [NM_111894]	CCGCTACTTGCAGGAAAACTTCGGGTTTTTCGATGATGATGGTGAAGATGATGGGAGTTT
																	A_84_P187314	-3.75372	-1.90832	3.75372	down	AT3G19070	Arabidopsis thaliana homeodomain-like superfamily protein mRNA, complete cds [NM_112793]	CAGATCCGTAGCCACTTACAAGTCTTGCGGGATCGTCAAAAGGCTATTGCAGACAAATTA
																	A_84_P572769	-2.05548	-1.03947	2.05548	down	AT4G04580	Arabidopsis thaliana homeodomain-like superfamily protein mRNA, complete cds [NM_116696]	GTTTTGGGATCAAGTAACAAGTCTCTAGATCAATCTTCAAAGGTTGGACTAAATGAAAAC
																	A_84_P143839	-2.01649	-1.01185	2.01649	down	AT3G10585	Arabidopsis thaliana homeodomain-like superfamily protein mRNA, complete cds [NM_148704]	CACAAAAGTATGACAAAAGGCAAAAATTGGACAGTAAGAAGAGGAAACGCTGGAGTGTCC
																	A_84_P17764	-2.12243	-1.08572	2.12243	down	AT5G23650	Arabidopsis thaliana homeodomain-like transcriptional regulator mRNA, complete cds [NM_122270]	TTCTGGAGTTCAACATGATTCAGTACCTTACTACTCAGGTCCTAGTGCACCGATCAACAT
																	A_84_P16827	-2.04895	-1.03489	2.04895	down	AT5G26070	Arabidopsis thaliana hydroxyproline-rich glycoprotein family protein mRNA, complete cds [NM_122508]	AGTTGCTGAAGCTAACAACAACAGAAAACTCTTGAAAACTCCCACTAACTACCAACCACT
																	A_84_P261670	-2.09478	-1.0668	2.09478	down	AT4G39745	Arabidopsis thaliana hydroxyproline-rich glycoprotein family protein mRNA, complete cds [NM_148409]	GACATTAAAGTAAATGGATTATTAGATGCGCACAAGGTTGAGATTGTGTCGGAGAGTTGT
																	A_84_P239415	-2.00257	-1.00185	2.00257	down		Arabidopsis thaliana hypothetical protein (At2g12420 [AY219087]	AGAAGCAGTTATGCTTTCACTTCCTTGCAATCACATCTTGAGGAAGCCAATCGCAAGATA
																	A_84_P16239	-2.00382	-1.00275	2.00382	down	AT1G19025	Arabidopsis thaliana hypothetical protein AT1G19030 mRNA, complete cds [AY735516]	GATACATGACAATAGGCTAAGCAAGACGAAGTGTTTCATTGTAGGGTACATATTTCAAAA
																	A_84_P10277	-2.2771	-1.1872	2.2771	down	IMPA-8	Arabidopsis thaliana importin alpha isoform 8 mRNA, complete cds [NM_124579]	TTGGTTTGAAGAGGATGATGAGAACAACAACAACAACGTCCGATGTGATGATGTGGACTT
																	A_84_P547636	-2.08877	-1.06266	2.08877	down	AT4G23110	Arabidopsis thaliana insulin-like growth factor binding protein mRNA, complete cds [NM_118440]	GAGCAAAACAAGAGGAGAAGGATCTCAGAGAAGAACAATAATCCTGAAGAAACCATGTCC
																	A_84_P224819	-2.0293	-1.02098	2.0293	down	AT4G15750	Arabidopsis thaliana invertase/pectin methylesterase inhibitor family protein mRNA, complete cds [NM_117666]	TTTATGTCGATCGTTTGCTACCACTAATAAAATAAAACTCCATTATGTATGTCACGCGTG
																	A_84_P17032	-2.02721	-1.0195	2.02721	down	AT1G52110	Arabidopsis thaliana jacalin-like lectin domain-containing protein mRNA, complete cds [NM_104092]	TGAGGAAACTGAAGTTATAATCATGCTCATGTTTACGACCAACATGCGAGCCTCTCCATG
																	A_84_P532552	-2.22695	-1.15507	2.22695	down	AT4G19250	Arabidopsis thaliana kelch repeat-containing protein mRNA, complete cds [NM_118045]	TATGACGCAAAGTGTGAAGAGTGGAGATTAGTCAAAGGTGTGAGTGGACTTTACGAGTAT
																	A_84_P526328	-2.16488	-1.11428	2.16488	down	AT4G19260	Arabidopsis thaliana kelch repeat-containing protein mRNA, complete cds [NM_118046]	TCCTCTACTAAGTAGATCACACATTTGTCATCGCCAAGTCCACGAAACTGTTGGTTCAGA
																	A_84_P546714	-2.0564	-1.04012	2.0564	down	AT4G11745	Arabidopsis thaliana kelch repeat-containing protein mRNA, complete cds [NM_179029]	TTTTGAATGGTTTGGAAGAACTACTACCGAAATTACCTCGAGTGTTAGTTAGTCGTCATG
																	A_84_P12131	-2.00586	-1.00422	2.00586	down	AT1G72290	Arabidopsis thaliana kunitz family trypsin and protease inhibitor protein mRNA, complete cds [NM_105888]	CGTCAAATTCAAAAAGGTTGATGATGCTACTACGGCTACTAGCAACTTATACTTCCCGGG
																	A_84_P19496	-2.09854	-1.06938	2.09854	down	AT4G20790	Arabidopsis thaliana leucine-rich repeat protein kinase mRNA, complete cds [NM_118197]	TAAAGCAACCAAGCTTGACGCAGATTTATGACTTGGTGAGTTCATTGTATGAGTCTAGTT
																	A_84_P22523	-2.64025	-1.40068	2.64025	down	AT5G39390	Arabidopsis thaliana leucine-rich repeat protein kinase mRNA, complete cds [NM_123301]	ATGGCTGAAGCGGTACGAGAATTAGTCTCAATCAAATCTAAGTTCTTTACTTCCTCTCGA
																	A_84_P206038	-2.05713	-1.04063	2.05713	down	AT1G53420	Arabidopsis thaliana leucine-rich repeat transmembrane protein kinase mRNA, complete cds [NM_104220]	GATTTAAATGTGGATCCATGCGAAGTCTCATCTACTGGAAATGAATGGTCAACCATCAGC
																	A_84_P22971	-2.17837	-1.12325	2.17837	down	AT2G19230	Arabidopsis thaliana leucine-rich repeat transmembrane protein kinase protein mRNA, complete cds [NM_127480]	TGATTCTGGAGATATTTCTTTTAGCGAGCCGACGGAGATGAACGTGTCCATGACTGTTGA
																	A_84_P504962	-2.00235	-1.0017	2.00235	down	AT3G52690	Arabidopsis thaliana leuciner rich repeat and FBD domain-containing protein mRNA, complete cds [NM_115129]	ATGCAAGACAATTGAAGAATGTAAGTTTCTCTACAAGACCTATTCATTCCAAAGAGCACA
																	A_84_P611800	-2.35559	-1.23609	2.35559	down	AT5G24180	Arabidopsis thaliana lipase class 3-related protein mRNA, complete cds [NM_122324]	GGGAAAAACTTGGAAGTTTGATTTGAAACTTGACCTCAAATGCATCTTCAACACCCTCCA
																	A_84_P530030	-2.18169	-1.12545	2.18169	down	AT5G24220	Arabidopsis thaliana lipase class 3-related protein mRNA, complete cds [NM_122328]	TTATGTGATTGCATTCCGCGGCACGATCCTAGAGTCAGATACTTGGATGACTGATGTGAA
																	A_84_P599242	-2.19031	-1.13113	2.19031	down	A7	Arabidopsis thaliana lipid transfer protein-related mRNA, complete cds [NM_118981]	TCCCGACGTTGAGAAATTAAATTAACTACCAGGATATATATCTATGAATATTGGGAAGGG
																	A_84_P21368	-2.23832	-1.16241	2.23832	down	LCR17	Arabidopsis thaliana low-molecular-weight cysteine-rich 17 mRNA, complete cds [NM_117245]	TAAAGGACAACCAGAATGCCACTGCAGGTTTTGGTGTAAATCAGATGGAACCCCCTACAA
																	A_84_P726920	-2.10647	-1.07483	2.10647	down	LCR20	Arabidopsis thaliana low-molecular-weight cysteine-rich 20 mRNA, complete cds [NM_001036947]	GATTCAAGGACAAAACGCAATATGTCAAAAGTTTTTATCGGAAACTGATTGTGGTGCTGG
																	A_84_P105226	-2.05497	-1.03911	2.05497	down	LCR80	Arabidopsis thaliana low-molecular-weight cysteine-rich 80 mRNA, complete cds [NM_123194]	GACATGGATATTGTAACACCCTTGATGATTTTAGTTTGTGCTTATGCAAGTACCCTTGCT
																	A_84_P218398	-2.12797	-1.08948	2.12797	down	AT4G38120	Arabidopsis thaliana mRNA for hypothetical protein, complete cds, clone: RAFL16-06-H24 [AK228719]	CAAGTGATGTACTCAAGCCAAGGTGGAAAATTAACCTACAACATCTTTTGTCACCATACC
																	A_84_P724535	-2.20692	-1.14203	2.20692	down		Arabidopsis thaliana mRNA for hypothetical protein, complete cds, clone: RAFL21-87-C12 [AK221807]	CTAAAAATCCTCTAGATCTGGCTTTCTACAATCCCAAAATCGTAAAAATCTATAGCGAAG
																	A_84_P82839	-2.00684	-1.00493	2.00684	down		Arabidopsis thaliana mRNA for hypothetical protein, complete cds, clone: RAFL22-04-L09 [AK229846]	CGACTCAAATCGCAACTGGACGCGACTGTTTAAAGGACAAGATGACGAAGTGACTTTTCA
																	A_84_P739307	-2.02163	-1.01552	2.02163	down	AT3G28450	Arabidopsis thaliana mRNA for putative receptor kinase, partial cds, clone: RAFL22-09-O14 [AK229862]	AGTGGTGAAATTGACAATAACATCTTCAAGACTAGACATACCTACTAATTTATCAGCACG
																	A_84_P20967	-2.14054	-1.09798	2.14054	down	MGH3	Arabidopsis thaliana male-gamete-specific histone H3 mRNA, complete cds [NM_101844]	ATCCGCAAATACCAGAAGAGTACCGACTTGTTGATCCGCAAATTGCCTTTCCAACGACTT
																	A_84_P10759	-2.05495	-1.0391	2.05495	down	AT3G10890	Arabidopsis thaliana mannan endo-1,4-beta-mannosidase 3 mRNA, complete cds [NM_111926]	TAATATTATAACTGAGGAATCACGAAAGCTGGGTTTGATTCGTGGAAAAGGAAAGTTATC
																	A_84_P18764	-2.0902	-1.06364	2.0902	down	AT5G46000	Arabidopsis thaliana mannose-binding lectin superfamily protein mRNA, complete cds [NM_123968]	TTGTTGGGTTTTATGGGAAGACTGAAGTTTCTCTCAACCAAATTGGGGTTTATGTCAAGC
																	A_84_P508130	-2.10094	-1.07103	2.10094	down	AT1G45403	Arabidopsis thaliana membrane protein mRNA, complete cds [NM_103596]	CCCCAACTATTTAAAGCTTTAAGAGATCACTGGGACTATTTGAATCAACCACTCCTCAGA
																	A_84_P22990	-2.01008	-1.00725	2.01008	down	MES19	Arabidopsis thaliana methyl esterase 19 mRNA, complete cds [NM_127921]	TAATATATTACCTGAGGACTACCAGCGTTGGATGATCCGCAACTTCCCGGTGAAAGAAGT
																	A_84_P574806	-2.1298	-1.09072	2.1298	down	MES4	Arabidopsis thaliana methyl esterase 4 mRNA, complete cds [NM_127922]	TGGATAAAACTCTCACGTTGAAGATGAAACCAATAAATCAAGAGCATACGAATGGAAAGT
																	A_84_P523798	-2.04627	-1.03299	2.04627	down	AT5G14290	Arabidopsis thaliana mitochondrial ribosomal protein L37 mRNA, complete cds [NM_121433]	TCTTAGTTTTGATGATCTTAAACGTTTTGTGAAGCTGGATACCAGAGCTAGAATCAAGGA
																	A_84_P20029	-2.09694	-1.06828	2.09694	down	MAPKKK13	Arabidopsis thaliana mitogen-activated protein kinase kinase kinase 13 mRNA, complete cds [NM_100589]	AGATGAGATCGAGTGTCTTAATTACGAGCCATTGCCTTATATTGATAACTCTCGTTTACA
																	A_84_P15962	-2.1931	-1.13297	2.1931	down	MYB103	Arabidopsis thaliana myb domain protein 103 mRNA, complete cds [NM_124993]	ATCAACATGTGTTTAATGTGGATAATGTCTTGTGGGATTTACAAGCTGATGATCTCATCA
																	A_84_P14015	-2.2233	-1.1527	2.2233	down	MYB115	Arabidopsis thaliana myb domain protein 115 mRNA, complete cds [NM_123400]	GACATGGGGTTATGATTTTACAAAATGTTATGAACCCATGGATGATACATGGATGCTCAT
																	A_84_P18345	-2.02547	-1.01825	2.02547	down	MYB118	Arabidopsis thaliana myb domain protein 118 mRNA, complete cds [NM_113694]	TGGATGTGATGAAGTTATGATGAACGAGATTGCTTTGCTGGAGATGATTGCTCATGGTCG
																	A_84_P13070	-2.05707	-1.04059	2.05707	down	MYB24	Arabidopsis thaliana myb domain protein 24 mRNA, complete cds [NM_123399]	TCCGGTTCGATCATGATGCCATTATCTGTTGATCAATCCGAACAAAACTATTGGAGCGTC
																	A_84_P595580	-2.0393	-1.02808	2.0393	down	MYB3R2	Arabidopsis thaliana myb domain protein 3r2 mRNA, complete cds [NM_116278]	GATACACCGTTTCCAACAGATGCTCGAAGTCACATGTCAAGTGAGGAAGATCACTCAGTT
																	A_84_P11959	-2.11912	-1.08346	2.11912	down	MYB97	Arabidopsis thaliana myb domain protein 97 mRNA, complete cds [NM_118827]	TGAAAGTGAAGAAATCTCAAACGGGCAATCCTCTGTGATAACAACAGAGAACAACCTTGT
																	A_84_P91339	-2.08403	-1.05938	2.08403	down	AT5G47290	Arabidopsis thaliana myb family transcription factor mRNA, complete cds [NM_124100]	ATAGTGGCGAAGAAGGGAACTCGTTGGTCAGCCCAAGAACACGAATCATATGATGAATCT
																	A_84_P607481	-2.00399	-1.00287	2.00399	down	AT2G06020	Arabidopsis thaliana myb family transcription factor mRNA, complete cds [NM_126616]	GTTGGAGAAACTGATATTGAACATGATTCAGTCGAAGTCCTTGAGGCTTTAGGTTTGAAG
																	A_84_P68424	-2.03226	-1.02309	2.03226	down	MIOX5	Arabidopsis thaliana myo-inositol oxygenase 5 mRNA, complete cds [NM_125047]	TTATCAAGAAATATTTCCCGGAAAATCTGAGGTGGTGAAAACGGCATCGAGGCCGTCCAA
																	A_84_P544480	-2.01303	-1.00937	2.01303	down	AT1G32010	Arabidopsis thaliana myosin heavy chain-like protein mRNA, complete cds [NM_102935]	GAGTACGTTTGAAGAGTTTGAGGACGAGGCCAAGGAGTGGAAAGACAAAATTGATGCGTT
																	A_84_P76684	-2.19459	-1.13395	2.19459	down	AT1G36100	Arabidopsis thaliana myosin heavy chain-like protein mRNA, complete cds [NM_103307]	AGTTCTTCGAAGAAAGTGGGATACTTCTCGGTTATCCGAACGCCAACAAGAACCTCATCT
																	A_84_P567952	-2.07483	-1.05299	2.07483	down	AT4G03620	Arabidopsis thaliana myosin heavy chain-like protein mRNA, complete cds [NM_116600]	GATCTCTGAAAAGGAAATACAAAGATGTTCAAGACGAAAATGGATCAATGAGACGAGCGC
																	A_84_P14804	-2.33002	-1.22034	2.33002	down	NRT1.6	Arabidopsis thaliana nitrate transporter 1.6 mRNA, complete cds [NM_102470]	AAAGCCGGTTCGCAAATTGAAGATTTCAATGAGGAGAAGTCTCTTCTAGACATCGAACCA
																	A_84_P608372	-2.09587	-1.06755	2.09587	down	AT3G04410	Arabidopsis thaliana no apical meristem-domain containing transcriptional regulator mRNA, complete cds [NM_111312]	TGGTGACACGAGCCATGTCGATAGGAATATCATGTTTATGCAAGATAATCGCAATGATTA
																	A_84_P19615	-2.0739	-1.05234	2.0739	down	AT5G07050	Arabidopsis thaliana nodulin MtN21 /EamA-like transporter family protein mRNA, complete cds [NM_120787]	GAAGGGGATAACTCTATGCTCTCTACGATTGTAATCAGCGTACCACTGTCGGAAACACAT
																	A_84_P192544	-2.08638	-1.061	2.08638	down	AT1G25270	Arabidopsis thaliana nodulin MtN21-like transporter family protein mRNA, complete cds [NM_102336]	AAGAATAACAAAGAACTGGACCTTGGCAATCTTTCATCAGTAAATAGAGATGTCCCCTGA
																	A_84_P23677	-3.23161	-1.69225	3.23161	down	NF-YB4	Arabidopsis thaliana nuclear transcription factor Y subunit B-4 mRNA, complete cds [NM_100774]	TGTACAGAACCAATCGACAAAATTTATTAGAGTTGTTGAGAAGGGAAGCAGCTCCTCGGC
																	A_84_P21619	-2.17954	-1.12403	2.17954	down	NF-YC7	Arabidopsis thaliana nuclear transcription factor Y subunit C-7 mRNA, complete cds [NM_124429]	TGAAGTACTTCCTCCGGGAACGGTGATAGGATATCCGGTGTTTGATTGTAATGGTGTGTA
																	A_84_P16428	-2.17979	-1.12419	2.17979	down	AT3G07250	Arabidopsis thaliana nuclear transport factor 2 and RNA recognition motif domain-containing protein mRNA, complete cds [NM_111605]	TCCTCTGTTGATTGGTCGGCGAAAACTTAAAGTGAAGAAGAAGCTTGATCAGCGAGTGCA
																	A_84_P512684	-2.09148	-1.06452	2.09148	down	AT2G06904	Arabidopsis thaliana nucleic acid / zinc ion binding protein mRNA, complete cds [NM_147260]	GCACTTAGCCTATATTCACCAATATCCTATGAGTCAGATCCGAAGGAGGATCAGGATCCA
																	A_84_P510334	-2.05823	-1.04141	2.05823	down	AT4G06479	Arabidopsis thaliana nucleic acid binding / zinc ion binding protein mRNA, complete cds [NM_178975]	ACAGACTATCCCTTACACGGATGATTATGCCAAGTGCTATTATTGCGAAGGAATGGGACA
																	A_84_P510789	-2.1787	-1.12346	2.1787	down	AT1G36510	Arabidopsis thaliana nucleic acid-binding domain-containing protein mRNA, complete cds [NM_103331]	AAACGGATATGGTTGAAAAATTCGCAAAGGAGTTGACTGTTGTGAGTGATTCTGCATGTG
																	A_84_P10207	-2.41224	-1.27037	2.41224	down	AT5G25400	Arabidopsis thaliana nucleotide-sugar transporter family protein mRNA, complete cds [NM_122449]	TAAAGAAGCTCAGAAGACTGCTCAGCAAGTTGATGAAGAGACTGGTCGGCTTTTGGAAGA
																	A_84_P252195	-2.15489	-1.10761	2.15489	down	AT5G49920	Arabidopsis thaliana octicosapeptide/Phox/Bem1p domain-containing protein mRNA, complete cds [NM_124370]	AACACCGTTAGAAATTCCCAGAGGCATCGGTTGGGACCAATCATACACAACCACACATAA
																	A_84_P16899	-2.0035	-1.00253	2.0035	down	OPT9	Arabidopsis thaliana oligopeptide transporter 9 mRNA, complete cds [NM_124731]	CGGGCACTGCGTTTATGACAATACTTATATTCCTATCGGTTGGACGCAAAGGAATTGGAT
																	A_84_P13694	-2.68667	-1.42582	2.68667	down	AT3G47190	Arabidopsis thaliana oxidoreductase, 2OG-Fe(II) oxygenase family protein mRNA, complete cds [NM_114586]	TTCAAATTCTCGGAGTTTGAAGCTCAAGTTAAGCTTGATGTTGAGACCCATGGTAGCAAA
																	A_84_P11998	-2.1105	-1.07758	2.1105	down	AT4G35820	Arabidopsis thaliana oxidoreductase, 2OG-Fe(II) oxygenase family protein mRNA, complete cds [NM_119748]	GGTCTCGAGACCCTTCGAGTAAGCATGGTAAGAGGCATTGCCTTTCTCTAAACTTGTTTT
																	A_84_P224339	-2.05404	-1.03846	2.05404	down	ORP1B	Arabidopsis thaliana oxysterol binding protein-related protein 1B mRNA, complete cds [NM_128657]	GATGGTCAATCAAGGAAAGGAGAGTGAATCTCATCTTTTGTGGAAACGAAACAAACCTCT
																	A_84_P17971	-2.36697	-1.24304	2.36697	down	AT1G23810	Arabidopsis thaliana paired amphipathic helix repeat-containing protein mRNA, complete cds [NM_102229]	CCTGCAAAATATCAAGAGTTTCTAAGACTCTTTCATGAGGTGATAGCGCGAAGGATGGGT
																	A_84_P19598	-2.04019	-1.0287	2.04019	down	AT1G27220	Arabidopsis thaliana paired amphipathic helix repeat-containing protein mRNA, complete cds [NM_102484]	ACCGAAGGCAACAGTAGATGATGCATATGCATACATTAGGACTGTTAAGAGTACCTTTCA
																	A_84_P547123	-2.01245	-1.00895	2.01245	down	AT1G27240	Arabidopsis thaliana paired amphipathic helix repeat-containing protein mRNA, complete cds [NM_102485]	CTTATCGGGGTGCTAAGTCTACTTATACCAAAATAAAACAAATTGAGCCTGACTGGGAGA
																	A_84_P520511	-2.08164	-1.05772	2.08164	down	AT1G27260	Arabidopsis thaliana paired amphipathic helix repeat-containing protein mRNA, complete cds [NM_102487]	CTTGGTTTTAATGCCTTACTTCCAGCTAGGTTTCAGATACCCATCACACCAGCTGGATTT
																	A_84_P585345	-2.08117	-1.0574	2.08117	down	AT1G27270	Arabidopsis thaliana paired amphipathic helix repeat-containing protein mRNA, complete cds [NM_102488]	ATGGTTGGAAAAAGCAAATCACCAGAGTTCAATTTCGAAGATGGGATGGCATACTTCGAT
																	A_84_P11403	-2.27098	-1.18331	2.27098	down	AT1G60410	Arabidopsis thaliana paternally expressed imprinted protein mRNA, complete cds [NM_104728]	GGCACCATCGACACCAAGTAAAATGAAACTTGCGACATATTTTAGGAAGAAGTGTACACG
																	A_84_P554064	-2.13657	-1.0953	2.13657	down	AT5G63740	Arabidopsis thaliana paternally expressed protein mRNA, complete cds [NM_125769]	GGAGTACATGATCAAGACATGTACTTGAGTTATGTTATGAGAGTTTACATTGAGAATGAG
																	A_84_P13321	-2.41701	-1.27322	2.41701	down	AT1G17150	Arabidopsis thaliana pectin lyase-like protein mRNA, complete cds [NM_101576]	AGATGTTCAGTTAATTGACATTAACTTAACTCACCATGGAGTCGACGGTCCTGCAAGTGC
																	A_84_P152548	-2.08431	-1.05957	2.08431	down	AT1G43080	Arabidopsis thaliana pectin lyase-like superfamily protein mRNA, complete cds [NM_103463]	GTGCGAGAATGTTGACGGTTCTGTACGTAGTAAGATGGTTCCTCAACATTGTCTAGATTG
																	A_84_P78479	-3.0878	-1.62658	3.0878	down	AT1G43090	Arabidopsis thaliana pectin lyase-like superfamily protein mRNA, complete cds [NM_103464]	TACGTACCGAAAGGAACATTCTACCTCGGTGGTGTAGAGTTTGTGGGTCCATGCAAAAAT
																	A_84_P19286	-2.29912	-1.20108	2.29912	down	ATPMEPCRC	Arabidopsis thaliana pectin methylesterase 26 mRNA, complete cds [NM_112288]	CTGCAAGGTTTACGGTTAAGTATTTTCTCCGAGGGGATGATAATTGGATTCCAAAGGCGG
																	A_84_P22877	-2.12296	-1.08608	2.12296	down	PME7	Arabidopsis thaliana pectin methylesterase 7 mRNA, complete cds [NM_103578]	CCGCCAGTGTTATAGGGAATACTTTCTTATGGACACTGTAGATTTTATTTGTGGAAACGC
																	A_84_P547454	-2.00561	-1.00404	2.00561	down	PMEI2	Arabidopsis thaliana pectin methylesterase inhibitor AtPMEI2 mRNA, complete cds [NM_112599]	CATACACCTCATGTGTACAACATTATAAGAGTGCAATAAGCAGTCTCAATGATGCTAAGC
																	A_84_P15456	-3.78309	-1.91957	3.78309	down	VGD1	Arabidopsis thaliana pectinesterase 5 mRNA, complete cds [NM_130272]	AAGAAACTAGCGGCAGAGAGATTAATCGTGGAGTCATACTTGGGAAGGCCATGGAAGAAA
																	A_84_P577399	-2.02614	-1.01873	2.02614	down	PPME1	Arabidopsis thaliana pectinesterase PPME1 mRNA, complete cds [NM_105663]	ACATATATCACTTTTAGCAAACTTTTTCTTTACCTAGTCGTCACTACTTACGACCCTATG
																	A_84_P16975	-3.23747	-1.69486	3.23747	down	AT1G28000	Arabidopsis thaliana pentatricopeptide repeat-containing protein mRNA, complete cds [NM_102565]	AAAGAGAATGAAAGCATATGATGAAAAAATTGAAAGCTATGGAGGGGACTCTAGCGACCC
																	A_84_P22652	-2.1336	-1.09329	2.1336	down	AT1G28020	Arabidopsis thaliana pentatricopeptide repeat-containing protein mRNA, complete cds [NM_102567]	TTTGTTGAAGCTGGACGATGTACAAGGAGTAGAGAAGGTATACGGAGAGTGGAAACCCAA
																	A_84_P10339	-2.04048	-1.02891	2.04048	down	AT1G47940	Arabidopsis thaliana pentatricopeptide repeat-containing protein mRNA, complete cds [NM_103691]	TAGCAGTAGGAATTCTCAAGCAGGAGATTATTAGAGCTGCAAAGAGTGAAGCTGAAGCTA
																	A_84_P612993	-2.07364	-1.05217	2.07364	down	AT1G63070	Arabidopsis thaliana pentatricopeptide repeat-containing protein mRNA, complete cds [NM_104985]	AGAGAGATATGAAACTTGATATCGTCACATATACTACTATGATTGAAGCATTGTGCAAGG
																	A_84_P515512	-2.14504	-1.101	2.14504	down	AT3G11380	Arabidopsis thaliana pentatricopeptide repeat-containing protein mRNA, complete cds [NM_111971]	ACAGTGGGCAAGGGAAACTAAGTGTGGTCAATATACTTCTATGTGATATGAAGCATAAGA
																	A_84_P539804	-2.13448	-1.09389	2.13448	down	AT5G28420	Arabidopsis thaliana pentatricopeptide repeat-containing protein-like protein mRNA, complete cds [NM_147928]	AAAGGCTTCAGATATGAAGTTCTTGAGAAGACTCATTGGAGGTTAAAGAAGAGTGGCTTG
																	A_84_P597509	-2.18663	-1.12871	2.18663	down	AT5G05050	Arabidopsis thaliana peptidase C1A papain family protein mRNA, complete cds [NM_120587]	AAGACTTGCTTAAGCTAGTATATCAGCGTCCTATAGTTGGTGAGCACTATTGGCTCATCC
																	A_84_P13710	-2.01156	-1.00832	2.01156	down	AT3G50990	Arabidopsis thaliana peroxidase 36 mRNA, complete cds [NM_114959]	CAAAGCATAGAGACTATGGAGATGGTCAAGTATTACGCGGAGAATGAGGGAGCGTTCTTT
																	A_84_P12316	-2.30281	-1.20339	2.30281	down	AT1G24110	Arabidopsis thaliana peroxidase 6 mRNA, complete cds [NM_102257]	AATGTGAAGACGGGGAAGCTTGGAGAAGTAAGAAGGCGGTGTGATCAATACAATGACTAC
																	A_84_P587141	-2.03004	-1.02151	2.03004	down	PP2-A4	Arabidopsis thaliana phloem protein 2-A4 mRNA, complete cds [NM_103114]	TGAGTTCGTGACATCACCAGATAATGCTGGAGAGATCAGTTTCTCCATGTATGAGACCAA
																	A_84_P523326	-2.10138	-1.07134	2.10138	down	AT2G03250	Arabidopsis thaliana phosphate transporter PHO1-like 6 mRNA, complete cds [NM_126376]	TGCAAACTGTGTTAGATTTCAAATTCGAGTCTATACACACACAAACAGTGGTCGCAGTCG
																	A_84_P601362	-2.22197	-1.15184	2.22197	down	AT1G27570	Arabidopsis thaliana phosphatidylinositol 3- and 4-kinase-like protein mRNA, complete cds [NM_102521]	GTGGGAGGAAGATTTAGATTACAACTTGCATTGTATTGTTGCTAGTGTTCAAAGGGAAGA
																	A_84_P139159	-2.04228	-1.03018	2.04228	down	AT1G51040	Arabidopsis thaliana phosphatidylinositol 4-kinase alpha 2 mRNA, complete cds [NM_103983]	CCTCATTTGGCATTTACAGGGTGAGTCTGTTGAGGAAATAGTGAAAGATGGTGCTTTCGA
																	A_84_P24154	-2.15288	-1.10627	2.15288	down	AT3G60420	Arabidopsis thaliana phosphoglycerate mutase family protein mRNA, complete cds [NM_001125393]	ACAAAGACAGATCTCCTCTAGTGAAGTTGGAGATTTTGAAGTCGTTACAAGTCATGGTCA
																	A_84_P14805	-2.13426	-1.09374	2.13426	down	AT4G29460	Arabidopsis thaliana phospholipase A2-gamma mRNA, complete cds [NM_119091]	GGAATGGATTACGGCATTTTCTTCAGTGGGATAGGTAATATATTTAATCCCCCGGTGCTG
																	A_84_P596885	-2.52856	-1.33831	2.52856	down	AT1G13680	Arabidopsis thaliana phospholipase C/ phosphoric diester hydrolase mRNA, complete cds [NM_101237]	TTTCAAGACAGTTCCGGTTAAGATATTGACTTGTGAGGAGAACTCTGAGCAACTTCTCGA
																	A_84_P136999	-2.16276	-1.11287	2.16276	down	AT1G30925	Arabidopsis thaliana phospholipase Cs mRNA, complete cds [NM_102830]	CAAGGTGTTGGAGAAGACCACAAATGCCTCAACTTTCATACAGTTTGCGCCTTTGTAGAC
																	A_84_P514727	-2.16117	-1.11181	2.16117	down	AT3G58300	Arabidopsis thaliana phospholipase-like protein (PEARLI 4) family protein mRNA, complete cds [NM_115692]	ATCTAAACAAAGCAGACCGCACGGTTTTGGATCTGACAAAAGCTGGCTTGAAGTTGCAAT
																	A_84_P609782	-2.08637	-1.06099	2.08637	down	AT3G58330	Arabidopsis thaliana phospholipase-like protein (PEARLI 4) family protein mRNA, complete cds [NM_115695]	ATAAGCGAAAGCTTACTTTGTCCGATTTGGAATCCGACCTTAAAAAAGAGAAAGCAAATC
																	A_84_P576836	-2.22495	-1.15377	2.22495	down	AT3G58280	Arabidopsis thaliana phospholipase-like protein (PEARLI 4) with TRAF-like domain mRNA, complete cds [NM_115690]	AGTGGAAGACATGAACGAAGCAGACAATACGATTACGGATCTGATTAAAGCAGGCTTGAA
																	A_84_P12917	-2.19007	-1.13097	2.19007	down	PIRL7	Arabidopsis thaliana plant intracellular ras group-related LRR 7 mRNA, complete cds [NM_119134]	ACCGCAGCAAAGAAGAAGACATGGGGTTTCCGTAAACTAGTCAAGTACGGGACATTCAAT
																	A_84_P22628	-2.01876	-1.01347	2.01876	down	AT1G48010	Arabidopsis thaliana plant invertase/pectin methylesterase inhibitor domain-containing protein mRNA, complete cds [NM_103697]	TGCTCGGCAAAATGCAAATGATTGCAAAACTTTGGATCTGAAAGATGTCTTCAAACCTGA
																	A_84_P17928	-3.15895	-1.65945	3.15895	down	AT1G54980	Arabidopsis thaliana plant invertase/pectin methylesterase inhibitor domain-containing protein mRNA, complete cds [NM_104372]	TGAAGGAGGTGATCGGGAAAAACGAAGACGTGACTTCGAAGAGTCTCATAGAGATGACAT
																	A_84_P22269	-2.08539	-1.06032	2.08539	down	AT3G62180	Arabidopsis thaliana plant invertase/pectin methylesterase inhibitor domain-containing protein mRNA, complete cds [NM_116083]	CTTGAATACTATTTTCAAGACTTTTGGTATTAAGGTGAAGCTTAACGAGGAAGACACTTC
																	A_84_P585157	-2.04339	-1.03097	2.04339	down	AT5G46930	Arabidopsis thaliana plant invertase/pectin methylesterase inhibitor domain-containing protein mRNA, complete cds [NM_124064]	AGCTATTGATTCCTTAAACCAATCTTTAGACACTGTTAAGTCGCGTGATTACAAAACAGC
																	A_84_P511468	-2.00471	-1.00339	2.00471	down	AT5G46980	Arabidopsis thaliana plant invertase/pectin methylesterase inhibitor domain-containing protein mRNA, complete cds [NM_124069]	CCTCAAAACACTGGATTACGAGAAATTTATAGGAAATATGGATATGGCAAAAGGTAAACC
																	A_84_P505259	-2.00053	-1.00038	2.00053	down	AT5G46990	Arabidopsis thaliana plant invertase/pectin methylesterase inhibitor domain-containing protein mRNA, complete cds [NM_124070]	TCTGAGGGCACTAACTTGTTAACCAAATGTTTAGAGTACATTAAATTGCGGGATTTCGAT
																	A_84_P501707	-2.04373	-1.0312	2.04373	down	AT5G50050	Arabidopsis thaliana plant invertase/pectin methylesterase inhibitor domain-containing protein mRNA, complete cds [NM_124384]	GGTCGGGAAAAATACAGACAAGGCTTCGAAAACTATCATAACGATGACATTGATGTTGGA
																	A_84_P528666	-2.00888	-1.00639	2.00888	down	AT2G15345	Arabidopsis thaliana plant invertase/pectin methylesterase inhibitor domain-containing protein mRNA, complete cds [NM_147318]	TAGAGCCTTTGATAGTATATCTATGTGCGAAGCTTATCTTGAAGGAAGCAAAACCCCGGG
																	A_84_P17968	-2.06764	-1.04799	2.06764	down	AT1G50340	Arabidopsis thaliana plant invertase/pectin methylesterase inhibitor superfamily protein mRNA, complete cds [NM_103917]	TTTAAACACGAACGTTGGTGTTATGTCTCAATATGCAGAGGAATGTGGAAGCGAGCTGTC
																	A_84_P552747	-2.69004	-1.42763	2.69004	down	AT3G17140	Arabidopsis thaliana plant invertase/pectin methylesterase inhibitor superfamily protein mRNA, complete cds [NM_112590]	ACTCAGAGAATGGAAAAGATTTGCGATGTGACCAGAGCCATCATCCGAATGTTGCTCTAA
																	A_84_P14190	-2.06794	-1.04819	2.06794	down	AT1G51230	Arabidopsis thaliana plant self-incompatibility protein S1 family mRNA, complete cds [NM_104001]	ATATCGTCAAGGCATTCAACCAAAATGTAATCAGTTGCGCTTATGGATTGCAAGAATGGA
																	A_84_P530216	-2.02157	-1.01548	2.02157	down	AT1G09245	Arabidopsis thaliana plant self-incompatibility protein S1 family mRNA, complete cds [NM_179291]	TACCTTATAAGAAATGTAAATCCGCCAGCAGTGTTCCGTTATACATGGAATAAAACTAAG
																	A_84_P591575	-2.02826	-1.02024	2.02826	down	AT1G26797	Arabidopsis thaliana plant self-incompatibility protein S1 family mRNA, complete cds [NM_179378]	AAGGGGAAGATTTAGGGCTTCATAAGATAGAATATCGAGAACAAATAGATTTCAGGTTTC
																	A_84_P512594	-2.01947	-1.01398	2.01947	down	AT1G58242	Arabidopsis thaliana plant thionin family protein mRNA, complete cds [NM_202319]	CGATATGTTAATGTTCATAAGTTTGTAATGTTCTGACTGCCACTATTTATGAATCCCACG
																	A_84_P526749	-2.0747	-1.0529	2.0747	down	AT1G40087	Arabidopsis thaliana plant transposase (Ptta/En/Spm family) mRNA, complete cds [NM_179426]	CGCCATGTCGAGCGGAGTTTTTCATTGAGAGTCGCAAGAAACATGATGGAAGTTTCGTAT
																	A_84_P502464	-3.29686	-1.72109	3.29686	down	AT5G05020	Arabidopsis thaliana pollen Ole e 1 allergen and extensin family protein mRNA, complete cds [NM_120584]	TCGCATGTGGCTACTCATCATGTGATGTGATATGCTACGTGCCTACGTACAAACAGTGAA
																	A_84_P17910	-2.05315	-1.03784	2.05315	down	PC1	Arabidopsis thaliana pollen calcium-binding protein 1 mRNA, complete cds [NM_121754]	AATTTCAGCAGCCGAACTCGAAGAAGCTCTTAAGACACTTGGTTCGGTAACAGCTGATGA
																	A_84_P16302	-2.77513	-1.47255	2.77513	down	PRK2A	Arabidopsis thaliana pollen receptor kinase 2A mRNA, complete cds [NM_126680]	ATGATGACTTTTACTCAACATATGCGAGTGAAGCTGATGGGAGATCGTCGAGGGGACTAT
																	A_84_P11788	-2.02321	-1.01665	2.02321	down	PGA4	Arabidopsis thaliana polygalacturonase 4 mRNA, complete cds [NM_100158]	CGGTTTGGTCGGAGCTCTTTGCGATAACGCCAATGTTATCTTCGGTGGAAAACTTAGTTT
																	A_84_P136275	-2.06166	-1.04381	2.06166	down	AT2G15470	Arabidopsis thaliana polygalacturonase-like protein mRNA, complete cds [NM_127107]	AAACAAAGATGAGAAAGACGCGAAGGACTTAATAGTAAGAGACGTCATTTTCAACGGTAC
																	A_84_P503089	-2.0262	-1.01878	2.0262	down	AT3G12430	Arabidopsis thaliana polynucleotidyl transferase, ribonuclease H-like superfamily protein mRNA, complete cds [NM_112078]	AAGTTCGTTTCAGATTCGAGTGGAAGGACCATGAAGCGTTGTTCGTTTGAAAAGATTGTC
																	A_84_P110102	-3.38864	-1.7607	3.38864	down	AT3G23320	Arabidopsis thaliana polynucleotidyl transferase, ribonuclease H-like superfamily protein mRNA, complete cds [NM_113234]	GACACCGGGAACAAAACGTTTGTGTTGATGTTCTGGCGAAAAAAGCAGTAGCTAATCATA
																	A_84_P506092	-2.22334	-1.15273	2.22334	down	AT5G33330	Arabidopsis thaliana polynucleotidyl transferase, ribonuclease H-like superfamily protein mRNA, complete cds [NM_122857]	TGATGTAGCTGATCATCTCGCAAAAGTAGCAAGATCCAAAAAGATGCAATATGTAATATC
																	A_84_P533616	-4.87675	-2.28592	4.87675	down	AT5G38920	Arabidopsis thaliana polynucleotidyl transferase, ribonuclease H-like superfamily protein mRNA, complete cds [NM_123254]	GATCCTAAGTTGTATTCTATAGTGCCATATTGGGTAAAATCGTTTGTGGAATTAGACAAG
																	A_84_P506182	-2.34777	-1.23129	2.34777	down	AT5G61090	Arabidopsis thaliana polynucleotidyl transferase, ribonuclease H-like superfamily protein mRNA, complete cds [NM_125502]	AAGGAGTGGGAGTGTGACATTTACCATATCTCCAAAGAACAGAACTCATGTGCAGAATGG
																	A_84_P572222	-3.94754	-1.98095	3.94754	down	AT2G46460	Arabidopsis thaliana polynucleotidyl transferase, ribonuclease H-like superfamily protein mRNA, complete cds [NM_130210]	ACCGGCGGATATTCTTGCCAAGAGTCACTTACCCCAGAATGAACAATTTAAATTTTATGA
																	A_84_P152698	-2.08604	-1.06077	2.08604	down	AT4G13885	Arabidopsis thaliana polynucleotidyl transferase, ribonuclease H-like superfamily protein mRNA, complete cds [NM_148316]	TGAAACACTTCGGTGCCTTTTACCAAAACTGACCGATCAACCGATAGGAAGCTCGTTTCT
																	A_84_P560904	-2.97816	-1.57442	2.97816	down	AT4G22060	Arabidopsis thaliana probable F-box protein mRNA, complete cds [NM_118327]	ATCATCGCCCTCATTATTTCAGATTCGATCATGTTTGGAGTGAAAAAGATATTTGTGTCT
																	A_84_P229829	-2.83432	-1.503	2.83432	down	AT2G35615	Arabidopsis thaliana probable aspartic protease mRNA, complete cds [NM_179920]	AGGTTGCCATCTATGGGAACTTTGCTCAGATGGATTTCCTAGTTGGGTATGACTTGGAGA
																	A_84_P18866	-2.06362	-1.04517	2.06362	down	AT5G20690	Arabidopsis thaliana probable inactive leucine-rich repeat receptor-like protein kinase mRNA, complete cds [NM_122076]	GCTTGTATCGCAAGTAATCCAGATGAGAGATTAGACATGAGGGAAGCTGTTAGAAGGATA
																	A_84_P17930	-2.09305	-1.06561	2.09305	down	SSP	Arabidopsis thaliana probable inactive receptor-like kinase SSP mRNA, complete cds [NM_127264]	GCATTAGCCAAACTCGACATGAACACTGATTCTGCTGATACTTTGAAAGAAGCAGCTCTT
																	A_84_P20927	-2.41621	-1.27274	2.41621	down	AT1G30350	Arabidopsis thaliana probable pectate lyase 4 mRNA, complete cds [NM_102772]	AGGTGACGAAGAGAATGATGGCTGGACCTGATTCTAAAAGATGGAAATGGGGTACGTCTA
																	A_84_P13607	-2.55451	-1.35305	2.55451	down	AT3G06830	Arabidopsis thaliana probable pectinesterase/pectinesterase inhibitor 23 mRNA, complete cds [NM_111563]	GACAGATTCTTACGTGGCGATACGTGGATCCCACAAACACAAGTTCCGTATACAGCTAAA
																	A_84_P12606	-2.25989	-1.17625	2.25989	down	EDA2	Arabidopsis thaliana probable serine protease EDA2 mRNA, complete cds [NM_127364]	CCCGATTATGTAAACAAAGTAAGGCAACAGATGGTAGAACACATTGACTTGTGGCTGTCT
																	A_84_P17729	-2.17613	-1.12176	2.17613	down	AT1G31250	Arabidopsis thaliana proline-rich family protein mRNA, complete cds [NM_102863]	ATACGAATCGAGGCTAGGGAAGGCAAAGCATGTATAGGCAATTGTTACGGATCTTCTGCT
																	A_84_P733519	-2.05892	-1.04189	2.05892	down	AT5G44265	Arabidopsis thaliana protease inhibitor/seed storage/LTP family protein mRNA, complete cds [NM_001085238]	ATGTTGTGTCCATATCGTAAAACTTAACATAATTGCGAAACACAAAAAAGAGAACCCGAG
																	A_84_P154195	-2.16523	-1.11452	2.16523	down	AGL105	Arabidopsis thaliana protein AGAMOUS-LIKE 105 mRNA, complete cds [NM_148055]	ATGGACCATCTTCAAGAAAGCTTCAGAGGCTCAGAGCTTTGCATACTCTGTGATATCGAA
																	A_84_P133615	-2.00545	-1.00393	2.00545	down	AGL75	Arabidopsis thaliana protein AGAMOUS-LIKE 75 mRNA, complete cds [NM_123485]	AATTTCAAGATCCTTGCGTCTCAAACAAAGAAGCGGTACAAGAATCTGTCAACAACTTTG
																	A_84_P307973	-2.19735	-1.13577	2.19735	down	AGL77	Arabidopsis thaliana protein AGAMOUS-LIKE 77 mRNA, complete cds [NM_123235]	AAATCTGTGAATAACAACTATGGGTTGAAGAATCAGTTAATGAAGCACGATCTTTGTGGT
																	A_84_P14957	-2.0661	-1.04691	2.0661	down	AGL98	Arabidopsis thaliana protein AGAMOUS-LIKE 98 mRNA, complete cds [NM_123344]	AAAGCAAAGATAAAGGACAACGACTTGAAAAGACTTTCCTTAGAACCTCATGTCTCTAAA
																	A_84_P22350	-2.12192	-1.08537	2.12192	down	APPB1	Arabidopsis thaliana protein AppB1 mRNA, complete cds [NM_118597]	ACTGACAAGGCTTCAACCACGCTCAAGGAAATGACAGTGCAGATGGAGAAACTACTTGAT
																	A_84_P711601	-2.05899	-1.04194	2.05899	down	CW9	Arabidopsis thaliana protein CW9 mRNA, complete cds [NM_104655]	AAACACATCACAAACTTCTCTATACAGATCATTTGGAGGAACATCGATTTCCAGGGAAGG
																	A_84_P17017	-2.14062	-1.09803	2.14062	down	DOT5	Arabidopsis thaliana protein DOT5 mRNA, complete cds [NM_101200]	GTGGAGAGAAGAACTATGGGATTAGATATGATCACTTTCGTCGTTATGGTCAGATTTCTG
																	A_84_P14414	-2.06952	-1.0493	2.06952	down	AT2G17180	Arabidopsis thaliana protein DUO1-ACTIVATED ZINC FINGER 1 mRNA, complete cds [NM_127272]	TGAGATGTCATTGGGAGAAAGATCAGGAAGAGAACCAAGTCAGGGGCATTGATCTTAATG
																	A_84_P282130	-2.08079	-1.05713	2.08079	down	EDA24	Arabidopsis thaliana protein EMBRYO SAC DEVELOPMENT ARREST 24 mRNA, complete cds [NM_105722]	TTTGACTCTTGTGTATAGTTTCGGAATGTTTTGAACATTGTGTGATTAAGAGGGTTTCAG
																	A_84_P545788	-2.15686	-1.10894	2.15686	down	EDA34	Arabidopsis thaliana protein EMBRYO SAC DEVELOPMENT ARREST 34 mRNA, complete cds [NM_116231]	GACGGAAAGGTGGGTACTAAGTTGAAGGTATTCACGTTTATTAGAGAAACATTATTGCTA
																	A_84_P256030	-2.04666	-1.03327	2.04666	down	EDA41	Arabidopsis thaliana protein EMBRYO SAC DEVELOPMENT ARREST 41 mRNA, complete cds [NM_124625]	AGAGAGAGGTGATAGAAACGGTCTTAAAGTCTATGCCTAGAGTTTCAACAACGTCTACGC
																	A_84_P566476	-2.1181	-1.08277	2.1181	down	KPL	Arabidopsis thaliana protein KOKOPELLI mRNA, complete cds [NM_125767]	TAAGCACCAAGAGAAATCAAAAGAGAGGAAAAGACCGATGTCAGAATCCAAAGGTCTTAC
																	A_84_P519805	-2.13412	-1.09364	2.13412	down	AT2G22040	Arabidopsis thaliana protein LETHAL WITH SEC THIRTEEN 8-2 mRNA, complete cds [NM_127773]	TGATCTCAGATCCTACAACCCTCATATACCTGTGAGGAATTTTGTATCACACACCAAAAA
																	A_84_P501160	-2.47678	-1.30847	2.47678	down	RALFL11	Arabidopsis thaliana protein RALF-like 11 mRNA, complete cds [NM_127460]	ATGAAGGCATGGCTGATATGTTTGCTAGTGATTTGCGCGGCAGTGATTGCGGAACCAGTG
																	A_84_P738046	-2.05328	-1.03793	2.05328	down	RALFL20	Arabidopsis thaliana protein RALF-like 20 mRNA, complete cds [NM_001084534]	CAACAGAAGCAAAAACCATAGGCAATCCAGCTATGCGAGAAGATGAACCTAAAGGTTGTC
																	A_84_P707908	-2.08211	-1.05805	2.08211	down	RALFL3	Arabidopsis thaliana protein RALF-like 3 mRNA, complete cds [NM_001084117]	TAAGCATCATGAATGCTGAAGCTCGTAAAGAAATTGGATATCCAAAACAAAGATTTGGTG
																	A_84_P701317	-2.00452	-1.00326	2.00452	down	SCRL9	Arabidopsis thaliana protein SCR-like 9 mRNA, complete cds [NM_001036247]	ATGCTCAGACAGAGGTAATCCACAAACAATGTGTTTCTTTGACTTCTTAGATGCACATAC
																	A_84_P15137	-2.27786	-1.18768	2.27786	down	sks12	Arabidopsis thaliana protein SKU5 similar 12 mRNA, complete cds [NM_104433]	CATCTCGGACAACCCAAATCCTGATCAGATCAAGAACATCAAGATCGAACCCAATGTTCT
																	A_84_P21221	-2.23198	-1.15833	2.23198	down	sks11	Arabidopsis thaliana protein SKU5-like 11 mRNA, complete cds [NM_112184]	AATCACTGAGAGATGAATACAACATGCCTGAGACAAGCCTCCAATGTGGTCTAGTGAAGG
																	A_84_P17460	-3.81655	-1.93227	3.81655	down	ATA1	Arabidopsis thaliana protein TAPETUM 1 mRNA, complete cds [NM_114164]	CACTGACATCTTGGTTAATGCGTACCGTAAGTTCCTTAACCATGACAAACTCAACGTCGC
																	A_84_P11855	-2.02534	-1.01816	2.02534	down	TT12	Arabidopsis thaliana protein TRANSPARENT TESTA 12 mRNA, complete cds [NM_115765]	TTCCGAGGTAGAAAATGCAGCTCAGAGAGTAAAGACTTCGGCAACTGAGAATCAAGAGAT
																	A_84_P14925	-2.01001	-1.0072	2.01001	down	TT16	Arabidopsis thaliana protein TRANSPARENT TESTA 16 mRNA, complete cds [NM_203094]	TTACAATCTCCAGCTTGCTCAGCCTAATCTTCAAAACGATCCAACGGCCCAGAATGATTA
																	A_84_P22234	-2.18413	-1.12706	2.18413	down	TRFL4	Arabidopsis thaliana protein TRF-like 4 mRNA, complete cds [NM_115239]	AAGGTGGCGCGACGTGAAGTCTCATGCATTTAACCATGTAAATCATCGTACCTACGTTGA
																	A_84_P571135	-2.00221	-1.00159	2.00221	down	ZW2	Arabidopsis thaliana protein ZW2 mRNA, complete cds [NM_104613]	CAGGTTTGGTCTTATAAGTGAACAACATTTGTTCTACAATAAAAACAAATCCGGTAGTGC
																	A_84_P20253	-2.12582	-1.08802	2.12582	down	AGL103	Arabidopsis thaliana protein agamous-like 103 mRNA, complete cds [NM_112751]	TCCAACGTACAACAGCCAACATCAGGACCGGGTTTTCAATTTGGATCAAAACGGAAACAA
																	A_84_P19148	-2.09575	-1.06746	2.09575	down	AGL48	Arabidopsis thaliana protein agamous-like 48 mRNA, complete cds [NM_129579]	AGAAAACAATGGTGATGCGACGACGTCTAATACCAACATGGTGTGGCCGGGTTTTAACAA
																	A_84_P20224	-2.46329	-1.30059	2.46329	down	AGL57	Arabidopsis thaliana protein agamous-like 57 mRNA, complete cds [NM_111281]	AGCAAAGGTACCAAGCGATGCTCGAGTTACGTGATAACTTATGCGACAATATGGCTCACT
																	A_84_P17715	-2.00741	-1.00533	2.00741	down	AGL99	Arabidopsis thaliana protein agamous-like 99 mRNA, complete cds [NM_120546]	CAAAAAGATTTACCGGAGGATAATCTCTGCTTTTCTGATTATTTCAGTGACTTACATTGC
																	A_84_P10769	-2.09923	-1.06986	2.09923	down	DD11	Arabidopsis thaliana protein downregulated in DIF1 11 mRNA, complete cds [NM_104175]	GTTGCTTCTGCGATTCTTCCTAGGAGCAAACGGATGTGGAATAAATGTGTTGAGACCACT
																	A_84_P262820	-2.00268	-1.00193	2.00268	down	AT1G59690	Arabidopsis thaliana protein embryo sac development arrest 1 mRNA, complete cds [NM_148609]	GTTAAAGACTATATGTACAACATGAAGGTTTACCCAAATCACATCAAGAGTCTCGTGTTT
																	A_84_P12658	-2.26168	-1.17739	2.26168	down	EXL6	Arabidopsis thaliana protein exordium like 6 mRNA, complete cds [NM_111167]	CACGGAATCAACCACTTGAAATTCTTGATTCCTTCTATTTGGGACCCTAAGACCAAATCT
																	A_84_P21172	-2.06942	-1.04923	2.06942	down	AT3G06630	Arabidopsis thaliana protein kinase family protein mRNA, complete cds [NM_111539]	ATTCAGAATCAGTCATAAAGTCTTTTGAAAAAGAGGTATCGCTGATGAAAAGACTTCGAC
																	A_84_P239195	-2.02116	-1.01518	2.02116	down	AT3G45920	Arabidopsis thaliana protein kinase family protein mRNA, complete cds [NM_114461]	AATATATTATTGGATGAAGAGTTCAAGGCCAAAATTTCGGATTTTGGACTCTCTAGATCG
																	A_84_P16526	-2.34314	-1.22845	2.34314	down	AT3G46410	Arabidopsis thaliana protein kinase family protein mRNA, complete cds [NM_114508]	AATCCGATAGTTCCCTTGAACTGACCAAGAGCTTTGATACAGAAGTTGTCCCTCGTGCTA
																	A_84_P11161	-2.15687	-1.10894	2.15687	down	AT5G27790	Arabidopsis thaliana protein kinase family protein mRNA, complete cds [NM_122661]	CGTCGAGATGTCAATAAGTTGACAAAGCTTCTGAAGGTTGATAATCGTAATGATTTCACC
																	A_84_P20708	-2.40499	-1.26603	2.40499	down	AT5G60090	Arabidopsis thaliana protein kinase family protein mRNA, complete cds [NM_125402]	CGCTCGGTAATAGGTACTCGGTTGAAGGTTTAAAGAAGATATTTGATACTGCGAGGATGT
																	A_84_P20808	-2.37112	-1.24557	2.37112	down	AT1G23700	Arabidopsis thaliana protein kinase mRNA, complete cds [NM_102218]	AAGTTGGGCAGATATCAACAACAGAGACAGATCTATTGTCTGAGGTTCACGTTTTGCAGC
																	A_84_P18185	-2.90144	-1.53677	2.90144	down	AT2G40500	Arabidopsis thaliana protein kinase superfamily protein mRNA, complete cds [NM_129612]	GGCATATCTCTTGAACCATCCTTTCATTACTCAAATACTTCCATCGCCAACAACAGAAGA
																	A_84_P237363	-2.00778	-1.0056	2.00778	down	AT3G01085	Arabidopsis thaliana protein kinase superfamily protein mRNA, complete cds [NM_148677]	ATGAAATATTACGGAGGACTGAAAGTGATGTTAGAGTTGGTGTTCGAAGACCACCACGAA
																	A_84_P13622	-2.30741	-1.20627	2.30741	down	AT3G23650	Arabidopsis thaliana protein kinase-like protein mRNA, complete cds [NM_113269]	ATGAGAGCGAAGATTTCTGATTTTGGTTGTATAAAGCTCGTACTCGAGGGAGTCGACTCA
																	A_84_P15577	-2.08606	-1.06078	2.08606	down	AT3G45790	Arabidopsis thaliana protein kinase-related protein mRNA, complete cds [NM_114448]	AAAGGGACCCTGCTTCAAGTTGTAAGATGAAGTATCCAACTCTCTATTTGGTATGTGTTT
																	A_84_P558791	-2.10844	-1.07618	2.10844	down	LCV3	Arabidopsis thaliana protein like-COV 3 mRNA, complete cds [NM_127402]	CATTTTCCTCATTAGCTCAAAGGACATCATAAGACCTAATCTCTCAGTCCGGGAAGGCAT
																	A_84_P10386	-2.03737	-1.02671	2.03737	down	AT1G17545	Arabidopsis thaliana protein phosphatase 2C family protein mRNA, complete cds [NM_101617]	CTCATCACATATCATAGTTTCCAACTGTGGTGGTTCAAGAGTGGTTTTACTCCGCGGCAA
																	A_84_P94609	-2.10871	-1.07636	2.10871	down	PUM17	Arabidopsis thaliana protein pumilio 17 mRNA, complete cds [NM_103284]	ATGACAAACATCAATCGCTTATCAATGTCGACAATGTTCAACGCTTTACACGAAATCCTG
																	A_84_P596385	-2.01084	-1.0078	2.01084	down	RALFL25	Arabidopsis thaliana protein ralf-like 25 mRNA, complete cds [NM_113421]	ATGTATATGTTTCCAAAAATTTCATAGGATTGATCTTCAGTATTGTTGAGGCTCATGGGG
																	A_84_P519899	-2.01091	-1.00785	2.01091	down	TBL20	Arabidopsis thaliana protein trichome birefringence-like 20 mRNA, complete cds [NM_111111]	CACATTTCGCGTATAGAAGAGCATTGAGAACAACATTCAAGACAATTCTTGGATTAGAGA
																	A_84_P12158	-2.05351	-1.03809	2.05351	down	APRR4	Arabidopsis thaliana pseudo-response regulator 4 mRNA, complete cds [NM_124301]	GTTGATTACATCAGTCGAGAAAACGTAGCCAGTCATCTTCAGGTAACGTTTCTTATATAC
																	A_84_P18753	-2.00015	-1.00011	2.00015	down	PUM13	Arabidopsis thaliana pumilio 13 mRNA, complete cds [NM_123675]	AAGGGGTATCGACTCTAAGCTGATTGTTGTTGACTTGCTTAGAGGGATTGATACACTTCT
																	A_84_P201798	-2.13677	-1.09543	2.13677	down	PUM16	Arabidopsis thaliana pumilio 16 mRNA, complete cds [NM_125318]	AGTATTAGACACGGGAACGCTTATGTGGATGGCGTCTTTAATGACGTCTGACTGCGATTA
																	A_84_P537721	-2.02508	-1.01798	2.02508	down	PUM25	Arabidopsis thaliana pumilio 25 mRNA, complete cds [NM_113333]	CACCCGCAGTATTCATTTGTGTAAGCATAGATATGGTTATCAAGTCATTGAGGCCTTTGA
																	A_84_P79245	-2.15288	-1.10627	2.15288	down	PUM7	Arabidopsis thaliana pumilio 7 mRNA, complete cds [NM_106466]	GGCCACATTCGATTCTACGTAATAATCCTTATTGCAAGAGGATTTTCTCGAGGAATCTAT
																	A_84_P18445	-2.32181	-1.21525	2.32181	down	PAP21	Arabidopsis thaliana purple acid phosphatase 21 mRNA, complete cds [NM_115141]	GACGAGATGTCATCTATTGCCGATGAAGTATCGTTCGAAAGCCCTAGAACATCATCGCAT
																	A_84_P14754	-2.75728	-1.46324	2.75728	down	PAP23	Arabidopsis thaliana purple acid phosphatase 23 mRNA, complete cds [NM_117444]	AAACATTGAGAAAGTTGATGTGGACTTTGCTGATGACCCTGGGAAGTGTCACTCTTCCTA
																	A_84_P503832	-2.11844	-1.083	2.11844	down	AT2G13720	Arabidopsis thaliana putative DNA topoisomerase mRNA, complete cds [NM_126949]	TGGCACATTTCTTGATTCGAAGAAACAACAAATCATGTACAGTGATTTCGTCACCAAAAA
																	A_84_P19125	-2.10067	-1.07085	2.10067	down	ARI10	Arabidopsis thaliana putative E3 ubiquitin-protein ligase ARI10 mRNA, complete cds [NM_128734]	TCTTGCTGATGTGACCAAATCAAGTGAAGAATCTGCTGATTTTCTCGAAACACAAAAGCT
																	A_84_P17233	-2.04508	-1.03216	2.04508	down	ARI11	Arabidopsis thaliana putative E3 ubiquitin-protein ligase ARI11 mRNA, complete cds [NM_128736]	GGTCTTGTTGACGTGGCATATAATGAGAGCCAGTCAATAGAAGAACCTGAATCTTTTACC
																	A_84_P57030	-2.04414	-1.0315	2.04414	down	AT2G04920	Arabidopsis thaliana putative F-box only protein 9 mRNA, complete cds [NM_126524]	AATTGGCCATGTAGTCCATATTTTGTCAGTTATGTTCCAAGTTTGGTTCAAATCCAGCAA
																	A_84_P18564	-2.98615	-1.57828	2.98615	down	AT1G32420	Arabidopsis thaliana putative F-box protein mRNA, complete cds [NM_102977]	GGACTTATAATGTGTTGCAAGAAGGGCTTGGAAATTTGGGTTATGGAGGATGCTGAGAAA
																	A_84_P20878	-2.35884	-1.23808	2.35884	down	AT1G32660	Arabidopsis thaliana putative F-box protein mRNA, complete cds [NM_103000]	TCCGAAAACAAGTTGTGTAATTGCCATGTCCGTATCGCACATCAACACGTTGAGAGTATT
																	A_84_P597830	-2.09767	-1.06879	2.09767	down	AT1G33010	Arabidopsis thaliana putative F-box protein mRNA, complete cds [NM_103034]	GATCAACCGCAACAAGATCGTTGTACGTTTGAGAGCATTAATAACAAATTTGATGTTATG
																	A_84_P60490	-2.04104	-1.0293	2.04104	down	AT1G47390	Arabidopsis thaliana putative F-box protein mRNA, complete cds [NM_103633]	TTTTTCCCCAGTTTGGTCTCAATACCTCGAAGTCAAACTAAAAAAGCAGCATTACAAGTT
																	A_84_P20699	-2.24145	-1.16443	2.24145	down	AT1G47730	Arabidopsis thaliana putative F-box protein mRNA, complete cds [NM_103666]	GACTACGCAATGGACTTGAAGACAAACCTATACGTAGACTCCACTTTTTCCCCAATCACA
																	A_84_P297284	-2.11141	-1.0782	2.11141	down	AT1G50880	Arabidopsis thaliana putative F-box protein mRNA, complete cds [NM_103968]	GCGATGCTGATTTTATGCTCCGTAATGGACTTGGAAACATGGATGGAATTCGGATCCATA
																	A_84_P194184	-2.07063	-1.05007	2.07063	down	AT1G55070	Arabidopsis thaliana putative F-box protein mRNA, complete cds [NM_104381]	AGTTGAAGTTCCAGAATCTCAAGGTTCTAAACGGGTTTTGTTTCATGCTGTTCCAAACTA
																	A_84_P21765	-2.29846	-1.20067	2.29846	down	AT1G67390	Arabidopsis thaliana putative F-box protein mRNA, complete cds [NM_105406]	TTGTGGCCAAACTAAAGGAACTTCCAAAGGGTAATGAGAATCTTAGTATTGAATGCTTCT
																	A_84_P539935	-2.0837	-1.05915	2.0837	down	AT1G70960	Arabidopsis thaliana putative F-box protein mRNA, complete cds [NM_105764]	ACTGGAAATTGGGACAGAACTAGCATTAAGATTTCTCATTGGAATGGAACTGTTGATGGT
																	A_84_P613041	-3.65336	-1.86922	3.65336	down	AT1G77650	Arabidopsis thaliana putative F-box protein mRNA, complete cds [NM_106413]	GTTTTAGAGCTAACGGTGAACGTAACTCTTGTGTTTCCAGCTGTGTTTACGTTCCAAGTC
																	A_84_P582989	-2.10238	-1.07202	2.10238	down	AT3G17620	Arabidopsis thaliana putative F-box protein mRNA, complete cds [NM_112643]	GAGAAGAAAGTTGTTGTAGTCTTTGCTAAAGACAAAGATGTAATGTATCCCACTCACAAC
																	A_84_P550570	-2.00924	-1.00665	2.00924	down	AT3G19560	Arabidopsis thaliana putative F-box protein mRNA, complete cds [NM_112846]	GTCGTGGAGCTACTTCTTAAAATTTGATTTCAAGGTTGATATATCTGGTGGCAGTTTCTT
																	A_84_P558530	-2.31529	-1.21119	2.31529	down	AT3G22710	Arabidopsis thaliana putative F-box protein mRNA, complete cds [NM_113170]	GATATTACACAGAAATCCTTTTCCTACTCCCTATAAACATACATTGGGTTCTACTTGACC
																	A_84_P591931	-2.02259	-1.0162	2.02259	down	AT3G22940	Arabidopsis thaliana putative F-box protein mRNA, complete cds [NM_113194]	GTTAGAAAAGCGTCAATATGTTCGAAACATATCGAAACTTCGCGCACTTAAAACCCAAAG
																	A_84_P201888	-2.16425	-1.11387	2.16425	down	AT3G23960	Arabidopsis thaliana putative F-box protein mRNA, complete cds [NM_113301]	ATCCGAGGATTAGAAGCGTTTAAGTATTTTCGCATCTTTCTAAACCATGTAGAGAACGTG
																	A_84_P574531	-2.26109	-1.17702	2.26109	down	AT3G44060	Arabidopsis thaliana putative F-box protein mRNA, complete cds [NM_114274]	GATTCCAATTCCCCCGAATAACCAAATAAAGGTACTGCGTATCATGCAGTACCAAGGAAG
																	A_84_P531076	-2.10841	-1.07615	2.10841	down	AT3G58910	Arabidopsis thaliana putative F-box protein mRNA, complete cds [NM_115753]	AAGAGCCCCAAATAATGGTTGGTTAGAAGATGATGAGGATGATATTGCTCTTCGACTTGG
																	A_84_P547923	-2.11635	-1.08158	2.11635	down	AT4G09190	Arabidopsis thaliana putative F-box protein mRNA, complete cds [NM_116988]	CGACTTGATGAAGTTGGATATGATCTTATGAAAGACTTGACTGTCATACCAAATCACATT
																	A_84_P500902	-2.3622	-1.24013	2.3622	down	AT4G17565	Arabidopsis thaliana putative F-box protein mRNA, complete cds [NM_117863]	GGCTATAATCTTGGACATGGGTATCACTGTTGTCGCTAAAGATATTCCAGGGATCAAGAA
																	A_84_P225079	-2.11564	-1.08109	2.11564	down	AT4G21240	Arabidopsis thaliana putative F-box protein mRNA, complete cds [NM_118243]	AATTTTGGAGTGCAAACGTTTCACTATTGATTGGTTTCCCAATCATAATGAGAGTCTCAT
																	A_84_P600104	-2.0627	-1.04454	2.0627	down	AT4G22165	Arabidopsis thaliana putative F-box protein mRNA, complete cds [NM_118338]	TTTCGGGTTTTCAAGATTTCTTCATCAGGATATGAAAAACTTGATTCTTTGGGTGATGAG
																	A_84_P587624	-2.1425	-1.09929	2.1425	down	AT4G22180	Arabidopsis thaliana putative F-box protein mRNA, complete cds [NM_118340]	CACTGTGGGACTCCTAGGAAATTCCATTTATTTCAGTGGTACTCATACAAAGTCGAAGGT
																	A_84_P517782	-2.0617	-1.04383	2.0617	down	AT4G29970	Arabidopsis thaliana putative F-box protein mRNA, complete cds [NM_119143]	CTTTGGATCATGTAGAGAGTCCTATGTTTCTACCAAAGGTTTGTTTATCCGATGATGACT
																	A_84_P258910	-2.07881	-1.05575	2.07881	down	AT5G39470	Arabidopsis thaliana putative F-box protein mRNA, complete cds [NM_123309]	GATTTGGGTTCAAAAGAACCCTGTAATTGGGATTTCTTATCCGTTGTTGGATGCCGGATA
																	A_84_P526643	-2.01295	-1.00931	2.01295	down	AT5G40050	Arabidopsis thaliana putative F-box protein mRNA, complete cds [NM_123368]	GGAATATGGTGAAGGTGGTTGAGATACAAGAGTATAAAGGAAGACTTGAGGAACTGAACC
																	A_84_P585264	-2.07877	-1.05573	2.07877	down	AT5G41500	Arabidopsis thaliana putative F-box protein mRNA, complete cds [NM_123514]	TTTTGATCATGGGGAATATCCCAAGTTATTTCTTAACATCATTGGAGAGACTGGATTCTT
																	A_84_P17814	-2.04978	-1.03547	2.04978	down	AT5G44970	Arabidopsis thaliana putative F-box protein mRNA, complete cds [NM_123865]	ACCGTTAGATCATCTCTATAAAATGTATCTTACAGCCAGAAAGCGTTCTCGCAGATGTCA
																	A_84_P541714	-2.08309	-1.05873	2.08309	down	AT5G47300	Arabidopsis thaliana putative F-box protein mRNA, complete cds [NM_124101]	TAATTACTTCGGAGAGGATGAATACGATACCAAAAACTTGGTTCACATTGTTGGAGAGAA
																	A_84_P602177	-2.05994	-1.0426	2.05994	down	AT5G52610	Arabidopsis thaliana putative F-box protein mRNA, complete cds [NM_124639]	AAGGGAAGTTTGGCTCGGAGGGATCAGATGCTCAGATCGATCATCTTTAGTGCTTACTTT
																	A_84_P610981	-2.67107	-1.41742	2.67107	down	AT5G52620	Arabidopsis thaliana putative F-box protein mRNA, complete cds [NM_124640]	AAATCCAAGGTTTTGAAGGGTCAGAGAAGAATCTTAGTAGTAGAGTTTACACCTTTGTTG
																	A_84_P544391	-2	-1	2	down	AT5G62060	Arabidopsis thaliana putative F-box protein mRNA, complete cds [NM_125599]	ATGTGAATGCTCCGAAAGAGCTGATTGATAGCAAGGATTCGACTCTGATAAATTACCAAG
																	A_84_P512454	-2.02924	-1.02094	2.02924	down	AT5G62660	Arabidopsis thaliana putative F-box protein mRNA, complete cds [NM_125661]	CGAGGTTATCTTGGCACCCGAAACGATTATTTCCCCTTATTACATTCTTTTTATGACCTC
																	A_84_P253825	-2.18836	-1.12985	2.18836	down	AT2G02890	Arabidopsis thaliana putative F-box protein mRNA, complete cds [NM_126344]	CAAGGTTTTGGTGAAGCGTTTAGGACAACTTGTAGTGTTCGCACCTTTGTAAACCACATA
																	A_84_P111592	-2.0482	-1.03436	2.0482	down	AT2G16220	Arabidopsis thaliana putative F-box protein mRNA, complete cds [NM_127179]	ATCGGTGCAGCCAGAATATGATGAATCAGATTCAGAATCAGAAGAAGATAGAGAGATTAT
																	A_84_P562957	-2.01136	-1.00817	2.01136	down	AT2G16290	Arabidopsis thaliana putative F-box protein mRNA, complete cds [NM_127185]	CAACGGATCAACCTCCGTTTAAAAGTAGTGTTGATTGCACACTAAAAAACATCCCAATTT
																	A_84_P514207	-2.14478	-1.10083	2.14478	down	AT2G16450	Arabidopsis thaliana putative F-box protein mRNA, complete cds [NM_127198]	TTACAAAAAGGGTATAGATGTCGAGGAATATGTGGAGAATAATGTCAACGCTGATGCCAC
																	A_84_P611946	-2.02311	-1.01658	2.02311	down	AT2G26160	Arabidopsis thaliana putative F-box protein mRNA, complete cds [NM_128174]	TGATGGAGAATATTGTAATGATGGAATGAATGATGAAGCTGTTAAGATGTTCAAGCTTGG
																	A_84_P539936	-2.14509	-1.10104	2.14509	down	AT2G33190	Arabidopsis thaliana putative F-box protein mRNA, complete cds [NM_128878]	AATCACATGGCATACAAGATTAGAAGACCTGTCTTCGAAGATTTGTTGGTTTGTTCCAGG
																	A_84_P562788	-2.0009	-1.00065	2.0009	down	AT5G16285	Arabidopsis thaliana putative F-box protein mRNA, complete cds [NM_147864]	CCAATTCTTCCAAGGAAAACACTTGACGCATCGTCAGCAATCAGGAGATCCAGTTGTTCT
																	A_84_P503600	-2.06683	-1.04742	2.06683	down	AT1G22000	Arabidopsis thaliana putative F-box/FBD/LRR-repeat protein mRNA, complete cds [NM_102049]	TAGATTGGACATGGATGATCAAATGTCGGAGTTGGATGACAATAATACAACTGCAGTCTC
																	A_84_P72414	-2.22054	-1.15091	2.22054	down	AT4G26350	Arabidopsis thaliana putative F-box/FBD/LRR-repeat protein mRNA, complete cds [NM_118768]	TAAAGGGAGACAAGGAGATAAAGAAGTGGTAAAATATGTCCTGAGGAATGCTACTGGCTT
																	A_84_P221636	-2.12389	-1.08671	2.12389	down	AT5G62970	Arabidopsis thaliana putative F-box/FBD/LRR-repeat protein mRNA, complete cds [NM_125691]	CGCCAGTTAAAAATTGCAACAATTTCGATTGGATATGGGTTGGATCCACAACAAAAGCTT
																	A_84_P605733	-2.06247	-1.04437	2.06247	down	AT3G59160	Arabidopsis thaliana putative F-box/LRR-repeat protein mRNA, complete cds [NM_115778]	GAACAATTGGTTTTACACTATGATTCATCTATTGACGGAGATATGAAGCAACTTCTGATG
																	A_84_P556770	-2.03539	-1.0253	2.03539	down	AT3G59170	Arabidopsis thaliana putative F-box/LRR-repeat protein mRNA, complete cds [NM_115779]	GTCTTGAACAACTGGTTTTCTACTATGATGTGAAAGTGTTATCGCAACTTCACATGCTTA
																	A_84_P296094	-2.01473	-1.01059	2.01473	down	AT4G13960	Arabidopsis thaliana putative F-box/LRR-repeat protein mRNA, complete cds [NM_117470]	CGTGAACTATTTTCCTTGTTTGATGGAAACAAATATTTATATTGAAGAGAGTGGTCCTCC
																	A_84_P23227	-2.17586	-1.12158	2.17586	down	AT1G12170	Arabidopsis thaliana putative F-box/kelch-repeat protein mRNA, complete cds [NM_101089]	GAGGATGAAAATAACAAGCTTTGCGTTTATATTGTGAGGGGCAATGCGTTGACGAAGATT
																	A_84_P515994	-2.05626	-1.04002	2.05626	down	AT1G62270	Arabidopsis thaliana putative F-box/kelch-repeat protein mRNA, complete cds [NM_104907]	ATTGGAGAAAAGAGGATATTGTACAAAGATCATATCGGCCACGTATGTTCAGTTATGTTC
																	A_84_P575844	-2.19505	-1.13426	2.19505	down	AT3G17570	Arabidopsis thaliana putative F-box/kelch-repeat protein mRNA, complete cds [NM_112637]	CATTGTCGGAGAGGATATATACAAAGAAGTTTATAAAGATATTGCACAGGGATGGTTTTC
																	A_84_P556767	-2.04784	-1.03411	2.04784	down	AT3G19410	Arabidopsis thaliana putative F-box/kelch-repeat protein mRNA, complete cds [NM_112828]	ATTATTGGGGACGACGATAATAAAGCCACACAAGTATATACAATCCATGGATATGGACCA
																	A_84_P580762	-2.55199	-1.35162	2.55199	down	AT3G43710	Arabidopsis thaliana putative F-box/kelch-repeat protein mRNA, complete cds [NM_114239]	GGACTCGTGAGTGGTTCGACCTTGTGTTTACAACTAATGAGGAAATGGTTGACTTAACGC
																	A_84_P502390	-2.08994	-1.06346	2.08994	down	AT4G22430	Arabidopsis thaliana putative F-box/kelch-repeat protein mRNA, complete cds [NM_118369]	TGCTATATCAACCATCGTACTTGTGAGAAACATATGTATAAGATTTCTAGACCATACTCG
																	A_84_P539068	-2.67866	-1.42151	2.67866	down	AT4G39290	Arabidopsis thaliana putative F-box/kelch-repeat protein mRNA, complete cds [NM_120090]	GGGGTTGCTTAAGTGGTCTGACGTTGTCTTTATAACCGATGAGAAAAATCAATTAGTGCG
																	A_84_P506238	-2.05007	-1.03567	2.05007	down	AT4G39760	Arabidopsis thaliana putative F-box/kelch-repeat protein mRNA, complete cds [NM_120139]	GGCAAACTCGTAATGATATGGGACAGATTTACGCTATCTAAACGAAACAAGAAGATTTGG
																	A_84_P57110	-2.206	-1.14143	2.206	down	AT5G02980	Arabidopsis thaliana putative F-box/kelch-repeat protein mRNA, complete cds [NM_120376]	GTTCACATGTAAGGGATGTGATTCTCCTACGGATTTTGTTATGGATTCTGTCCTTGTGAC
																	A_84_P612840	-2.07259	-1.05144	2.07259	down	AT5G38680	Arabidopsis thaliana putative F-box/kelch-repeat protein mRNA, complete cds [NM_123229]	GAGATAGAGAACGTTTTGTACTCTGTCGAAAAAACATGGCGTGGCACTGTTTTCAGATGG
																	A_84_P612821	-2.58442	-1.36984	2.58442	down	AT2G29800	Arabidopsis thaliana putative F-box/kelch-repeat protein mRNA, complete cds [NM_128534]	GATTTTGGGATGTTATCGGAGTAGTTTTGATTATTACAGAAAAGACGTTTGGTGCGTTGA
																	A_84_P248485	-2.61202	-1.38517	2.61202	down	AT1G50980	Arabidopsis thaliana putative FBD-associated F-box protein mRNA, complete cds [NM_103978]	ACATTCTACACAGAATCTACAGAGAAGCATGGGATGTTGAAAGAAGTTAGAATGTGTGGC
																	A_84_P519463	-2.17749	-1.12267	2.17749	down	AT5G56390	Arabidopsis thaliana putative FBD-associated F-box protein mRNA, complete cds [NM_125022]	AAGCTGTTTAAAGCAGGCAACTATTGTCTCCTTTAAATACATTGACCATGACAAGAAACT
																	A_84_P13269	-2.0613	-1.04355	2.0613	down	AT1G70110	Arabidopsis thaliana putative L-type lectin-domain containing receptor kinase V.1 mRNA, complete cds [NM_105679]	TAACTTACTTGACATTGTGCAAACTCGAGAAGTTCATCGAGGTACTGAAATCTCAGGTGA
																	A_84_P10846	-2.76915	-1.46944	2.76915	down	NAC061	Arabidopsis thaliana putative NAC domain-containing protein 61 mRNA, complete cds [NM_001125299]	CACAAAGCATCTCAGATATGGTTGATGAGCTATCGCAACCTTTTTGGGAGTGGGAACAAA
																	A_84_P702993	-2.05046	-1.03595	2.05046	down	ATL1F	Arabidopsis thaliana putative RING-H2 finger protein ATL1F precursor mRNA, complete cds [NM_001123926]	CTGTAGGATAGAGCCTGAGAATGTGAATTGTCTTGGTTGATATATCATCTATAATAGATC
																	A_84_P589700	-2.00702	-1.00506	2.00702	down	AT5G53040	Arabidopsis thaliana putative RWP-RK-type transcription factor GROUNDED mRNA, complete cds [NM_124683]	TGGAAGAGGAAGTGAAGAACTTGGAGGAACATAGGTTTCTTATTGAACAAGAACCTGATG
																	A_84_P13676	-2.15801	-1.1097	2.15801	down	AT3G12000	Arabidopsis thaliana putative S-locus related protein SLR1 mRNA, complete cds [NM_112034]	CGGAGGAGCTCATGGATATGAGGAATTACGTCGTCGGAGGTCAAGATCTATATGTCAAAA
																	A_84_P567235	-2.17332	-1.1199	2.17332	down	AT5G18330	Arabidopsis thaliana putative U-box domain-containing protein 47 mRNA, complete cds [NM_121838]	TAAAAGTTACAAAGCCTTGCAGAATGTGGTCCTAAGAGAGGAGAAACGGGATGTGGTCCT
																	A_84_P241055	-2.07896	-1.05586	2.07896	down	WRKY68	Arabidopsis thaliana putative WRKY transcription factor 68 mRNA, complete cds [NM_116099]	TAATTGTCAGGATCCTTACCTCTCATATCATTAAGGGTGATGATGTTCAAGATGACACAT
																	A_84_P12743	-2.0097	-1.00698	2.0097	down	AT3G45990	Arabidopsis thaliana putative actin-depolymerizing factor 11 mRNA, complete cds [NM_114468]	AATTCAAGTGGAGTTTCACGCAACTGATCTAACCGATATAAGTCTTGATGCTATCAGACG
																	A_84_P18285	-2.10598	-1.07449	2.10598	down	AT2G13150	Arabidopsis thaliana putative bZIP transcription factor mRNA, complete cds [NM_126912]	CGCGGCACGTTCAAAGCAGAAGAAGTTACAATATATGATTAACTTGGAACTCAAAATAAA
																	A_84_P13127	-2.03302	-1.02362	2.03302	down	AT1G33220	Arabidopsis thaliana putative beta-1,3-glucanase mRNA, complete cds [NM_103050]	ATATAGTAAGCGGGAAGGGAACGCCTAAGCGACCCAACAATGGAATGGATGGGTTTTTAT
																	A_84_P11297	-2.26935	-1.18228	2.26935	down	AT5G20390	Arabidopsis thaliana putative beta-1,3-glucanase mRNA, complete cds [NM_122046]	CAAAAGCCAGCGGGAACCGAACAAAATTTTGGGTTATATAATCCAACAGATATGAAGCCC
																	A_84_P13580	-2.48115	-1.31101	2.48115	down	AT3G03400	Arabidopsis thaliana putative calcium-binding protein CML33 mRNA, complete cds [NM_111211]	GTCGAGAGCTGCGTAGGGATGGTTCAAGCTATCGATGTAGATGGTGATGGTTATATTAGA
																	A_84_P501224	-2.00811	-1.00584	2.00811	down	AT2G37910	Arabidopsis thaliana putative cation/hydrogen exchanger (CHX21) mRNA, complete cds [NM_129347]	AGGTATATCTAGTGAAGAGGGAAGTAAGAATTGTGATGTAGAGGTAAAAGGACCAACCTT
																	A_84_P14404	-2.16619	-1.11516	2.16619	down	AT2G22160	Arabidopsis thaliana putative cysteine proteinase mRNA, complete cds [NM_127784]	ATTGGAGAGAGAAAGGAGCCGTCACCAATGTCAAAGATCAAGGACCAACGTGTAGTAAGA
																	A_84_P119962	-2.0243	-1.01742	2.0243	down	CRK39	Arabidopsis thaliana putative cysteine-rich receptor-like protein kinase 39 mRNA, complete cds [NM_116692]	TGGCTATATCAAAGTCTATGGACGTAGGAAAGAATCATACAACAAAATCAATGTTGGAAG
																	A_84_P13644	-2.04024	-1.02874	2.04024	down	AT3G22010	Arabidopsis thaliana putative cysteine-rich repeat secretory protein 31 mRNA, complete cds [NM_113097]	TGTTTAAGACAATGTGTAAGGAGTGTTTGGAAAGGATAATCAGCCAGTATCCCAAATGTT
																	A_84_P559128	-2.11128	-1.07811	2.11128	down	AT4G20680	Arabidopsis thaliana putative cysteine-rich repeat secretory protein 40 mRNA, complete cds [NM_118186]	GGGAAATATAAACCAGGAAGCAAGTACGAGTATATCCTTAACGATCACATCCGTTTTCTC
																	A_84_P16151	-2.11058	-1.07764	2.11058	down	AT1G32710	Arabidopsis thaliana putative cytochrome c oxidase subunit 6b-like mRNA, complete cds [NM_103005]	TCCCGAAGAATTGGTGAGCAAAATTTGGTTGAAAAGTGGGAGGAACAAAGAAAGTCAGGG
																	A_84_P515742	-2.1045	-1.07347	2.1045	down	LCR22	Arabidopsis thaliana putative defensin-like protein 157 mRNA, complete cds [NM_119072]	GAGTTGGAAAATGTATTGCATCCAAACCTGGTAGAAGTGCTAATTGTATGTGTACTTATA
																	A_84_P713847	-3.02834	-1.59853	3.02834	down	AT3G24513	Arabidopsis thaliana putative defensin-like protein 258 mRNA, complete cds [NM_001035683]	TTGCCAAAGGGATGTTGATTGTAACTTTCAATGTCCTAGAATCCAAGGAGGACAATGCAA
																	A_84_P731280	-2.12196	-1.0854	2.12196	down	AT5G56369	Arabidopsis thaliana putative defensin-like protein 283 mRNA, complete cds [NM_001037005]	GTGATTGCAAACATTTTTGTCGTCCTAAAAAAGGTGTTTGTAACATCGATTTCGAAACGT
																	A_84_P702189	-2.01731	-1.01243	2.01731	down	AT5G46877	Arabidopsis thaliana putative defensin-like protein 304 mRNA, complete cds [NM_001036946]	CAGTGCTTCGTGTTTGTTCATATGCAGAATGCATTTGTCCATGGGGAACTCGATCAAAGT
																	A_84_P16953	-2.00464	-1.00334	2.00464	down	AT5G66890	Arabidopsis thaliana putative disease resistance protein mRNA, complete cds [NM_126088]	TTGAAACCAGAAATGAAGAATCTGACGATCACAGAGGAAAAAACAGAACATAACCTCAAC
																	A_84_P576725	-2.03204	-1.02293	2.03204	down	AT3G13280	Arabidopsis thaliana putative endonuclease or glycosyl hydrolase mRNA, complete cds [NM_112173]	CCTCTAACACTAAAGGCAACATTGACTTTGGATTTACTGACTTTGGTTGATGCTAAAACA
																	A_84_P11282	-2.00793	-1.00571	2.00793	down	AT5G67010	Arabidopsis thaliana putative ethylene-responsive transcription factor ERF121 mRNA, complete cds [NM_126101]	CGACAAGTGATATCCAACACTGGAGGTGATACGTCATCATCTCACTACATTGCTGCAAGT
																	A_84_P18706	-2.20883	-1.14328	2.20883	down	FAR7	Arabidopsis thaliana putative fatty acyl-CoA reductase 7 mRNA, complete cds [NM_122147]	CAACCCCAAATGCATTGATTGGGAAGACTATTTTATGATACGCATATCCCTGGCCTCATG
																	A_84_P15494	-2.32964	-1.22011	2.32964	down	AT3G04150	Arabidopsis thaliana putative germin-like protein subfamily 1 member 2 mRNA, complete cds [NM_111286]	TAAAGCTTTTGCGTTGGACGTGAACATAGTGCGTCATGTTCAGAGGGTGTTTTCTTCCGA
																	A_84_P10565	-2.04128	-1.02947	2.04128	down	AT1G29870	Arabidopsis thaliana putative glycine--tRNA ligase mRNA, complete cds [NM_102727]	TTGCAGAGCCTATAGAAGTAGAGAAACTTGCTATTACACCTGAGATGAAAGAATTGGGTC
																	A_84_P548792	-2.02375	-1.01703	2.02375	down	SDG11	Arabidopsis thaliana putative histone-lysine N-methyltransferase, H3 lysine-9 specific SUVH10 mRNA, complete cds [NM_126603]	ATGGTTTATGGTGTCTTTACATTGGCTTTTTTGCAATGAAACATATTCCTCCATTAACGG
																	A_84_P557016	-2.06685	-1.04743	2.06685	down	AT2G10550	Arabidopsis thaliana putative inactive paralog of uracil DNA glycosylase AtUNG mRNA, complete cds [NM_126808]	TAAGCTGCACATGGTGTACTTCAGAAGAAACAAGAAGGAAAATGTGTCACACGTGACGAG
																	A_84_P14025	-2.00079	-1.00057	2.00079	down	PHT1;3	Arabidopsis thaliana putative inorganic phosphate transporter 1-3 mRNA, complete cds [NM_123702]	TTTGGACCCAATGCAACTACTTTCATTGTCCCAGCTGAAATCTTTCCAGCAAGGCTAAGG
																	A_84_P14051	-2.06462	-1.04587	2.06462	down	AT5G50040	Arabidopsis thaliana putative invertase/pectin methylesterase inhibitor mRNA, complete cds [NM_124383]	TGGTAGAGAAAAATACAGACAATTCGTCAAAGACTGTTATGACGATGACATTGATGATGG
																	A_84_P52050	-2.11012	-1.07733	2.11012	down	AT2G14440	Arabidopsis thaliana putative leucine-rich repeat receptor-like serine/threonine-protein kinase mRNA, complete cds [NM_127008]	CTCAAGCCCTTCAAGATAGAGAAAATAATGATGGTTTAAAACTATTGCGCGGGAAACACC
																	A_84_P13345	-2.0769	-1.05443	2.0769	down	AT1G72460	Arabidopsis thaliana putative leucine-rich repeat transmembrane protein kinase mRNA, complete cds [NM_105905]	CGAATATGACTGAAGTCGTTGATGAACTGACTATTGAAGATTCTAACGACGACTTTATCA
																	A_84_P525480	-2.85988	-1.51596	2.85988	down	AT4G30770	Arabidopsis thaliana putative membrane lipoprotein mRNA, complete cds [NM_119223]	GAATGTCAACCTCCAGTAATTCTACTATCGCTTCGCATGAAAGTGAGATGCCACTAGCCA
																	A_84_P546710	-2.06472	-1.04595	2.06472	down	AT4G10440	Arabidopsis thaliana putative methyltransferase PMT17 mRNA, complete cds [NM_117112]	GGATTGTTCAGCTTATACGAACATAGGTGTGATTTGACGTTGATATTGTTGGAGATGGAT
																	A_84_P169603	-2.25644	-1.17405	2.25644	down	AT3G43660	Arabidopsis thaliana putative nodulin-like21 protein mRNA, complete cds [NM_114234]	ACTTATGATGGGTATTGGTGCGGTGAAGCAAGACGTCAGAATCATGCTCTTAACCGGTTT
																	A_84_P14298	-2.05413	-1.03853	2.05413	down	AT1G50050	Arabidopsis thaliana putative pathogenesis-related protein mRNA, complete cds [NM_103893]	GTGAAGACTTTGATAATAGCTGCATAGGTTTTGCATTTACTTATATATGTGATGCATGCG
																	A_84_P14121	-2.09412	-1.06634	2.09412	down	AT5G15110	Arabidopsis thaliana putative pectate lyase 19 mRNA, complete cds [NM_121515]	GAAAAATGGATTGGCTGTTTCAAAGCTGACCAAATATGCCGGAGCACTTGATTGCAGAGT
																	A_84_P16327	-3.23057	-1.69179	3.23057	down	AT2G36700	Arabidopsis thaliana putative pectinesterase 14 mRNA, complete cds [NM_129225]	ATAGGTGCTATGGACCAGGAGCCAATCATAGTAAAAGGGTTACCTATGCGAAGCTACTCT
																	A_84_P20263	-2.16548	-1.11469	2.16548	down	AT3G24130	Arabidopsis thaliana putative pectinesterase 29 mRNA, complete cds [NM_113318]	CAACCCGTACGATGCAAATGGATTCATCTTCATCAACTGCCTCGTATATGGAACAGGCAT
																	A_84_P10162	-2.06401	-1.04545	2.06401	down	AT5G07420	Arabidopsis thaliana putative pectinesterase 49 mRNA, complete cds [NM_120824]	ATTAAGAGTGATCGCGGCACACAATCGACAGAGTACAACTGAGCAAAACGGGTATTCGTT
																	A_84_P18704	-2.06106	-1.04339	2.06106	down	AT5G18990	Arabidopsis thaliana putative pectinesterase 55 mRNA, complete cds [NM_121904]	CTTCGGAAGTGGATCAAATACATCAAGACGTGCCAAATGGGTTAAGAAGCTGAGTGCATC
																	A_84_P20062	-2.71617	-1.44157	2.71617	down	AT2G47280	Arabidopsis thaliana putative pectinesterase 66 mRNA, complete cds [NM_180140]	GTGGCTTAAGAAGCTGAGTCTAAGTGAAGTTGATGGATTCGCCAGCGTTTCCTTCATTGA
																	A_84_P18405	-2.4135	-1.27113	2.4135	down	AT3G42560	Arabidopsis thaliana putative pentatricopeptide repeat-containing protein mRNA, complete cds [NM_114123]	GGGAAATGGAAGCTTTTGGGTGTACGGTAGATCAGAAAGCAAGACAGCTATTGCAAAATG
																	A_84_P21197	-2.5954	-1.37596	2.5954	down	AT3G25280	Arabidopsis thaliana putative peptide/nitrate transporter mRNA, complete cds [NM_113434]	GCTTGGCCATCAATGGCTTGGTGGGGAAGATCTCAACAAGACAAGGCTTGAACTTTTTTA
																	A_84_P19476	-2.05993	-1.0426	2.05993	down	AT4G11730	Arabidopsis thaliana putative plasma membrane-type ATPase mRNA, complete cds [NM_117242]	ATGCAAAACTCAGCAATGGAATATACAACCATACTCAAGCTGACCATACTTACTCACTCT
																	A_84_P13099	-3.71046	-1.8916	3.71046	down	AT5G48140	Arabidopsis thaliana putative polygalacturonase / pectinase mRNA, complete cds [NM_124188]	TCCAGCGACTTTCCAATGCTCTAACGTATCACCAAAGCTTGTGGGAACTCAGATTCCAAA
																	A_84_P22145	-2.31586	-1.21155	2.31586	down	AT3G18810	Arabidopsis thaliana putative proline-rich receptor-like protein kinase PERK6 mRNA, complete cds [NM_112767]	ATATGAAGAAGTTCAGGAAAGTGGCATTGGATAGTCATGAGTACGGTGCAAGCAGCGAGT
																	A_84_P20952	-2.53769	-1.34352	2.53769	down	AT1G76370	Arabidopsis thaliana putative protein kinase mRNA, complete cds [NM_106286]	AGAGCAAATCTTATGAAGATCGAAGAACGGCTCGCAAGTCTACGGACTCTAACCGGTTAA
																	A_84_P10634	-2.01367	-1.00983	2.01367	down	AT2G16620	Arabidopsis thaliana putative protein kinase mRNA, complete cds [NM_127214]	AGAAGTTGAAAGTAGACCATTAAGAGCATCAAGAACAAAATCTGGTAATGAAGTTACGTC
																	A_84_P18187	-3.26526	-1.7072	3.26526	down	AT2G40560	Arabidopsis thaliana putative protein kinase mRNA, complete cds [NM_129618]	CGAATTTTACGTATGGCATTTGCGTGACGTTATCTCTCCGCAGGCTCAAGATTTCTTAAG
																	A_84_P17219	-2.01378	-1.00991	2.01378	down	AT2G41920	Arabidopsis thaliana putative protein serine/threonine kinase mRNA, complete cds [NM_129756]	TCAGATGAATGTGAAGATTGACAGTGCGGATGATTTTACCCTGCAACTGGAGAAAGTTAG
																	A_84_P21057	-2.03253	-1.02328	2.03253	down	AT2G30730	Arabidopsis thaliana putative protein tyrosine kinase mRNA, complete cds [NM_128626]	GAGTACAGTTGTGAAAGCTTTGCAACAACTTCTTATAGCGACAGGCTCAATACCGCAATT
																	A_84_P16295	-2.04419	-1.03153	2.04419	down	AT2G40580	Arabidopsis thaliana putative serine/threonine kinase mRNA, complete cds [NM_129620]	AGGAATGTCAATGAAAAATTGAATGTTAGACAAGAAGAACTGATTCCAAAGCCTCAAGGC
																	A_84_P11505	-2.04135	-1.02952	2.04135	down	AT1G01450	Arabidopsis thaliana putative serine/threonine/tyrosine kinase mRNA, complete cds [NM_100027]	AGCAGGTTTCAAATCTTCTGAAAAGAGCTTCTAGCCTGAAACCAATTCAAAAACCAGGTG
																	A_84_P12156	-2.17824	-1.12316	2.17824	down	AT5G48700	Arabidopsis thaliana putative small ubiquitin-related modifier 6 mRNA, complete cds [NM_124247]	ATGGAGCTGAAAGATGGAGATCAAATCGATGCATTGTTGCCTCAAGAAAGTGGTTTTGGT
																	A_84_P608307	-2.27175	-1.1838	2.27175	down	AT5G55855	Arabidopsis thaliana putative small ubiquitin-related modifier 7 mRNA, complete cds [NM_148135]	AATTGCAGCTTGATCTTGAAGACGGAGATGAAATCGATGCATTTGTTGACCAAATAGCAG
																	A_84_P18744	-2.03375	-1.02414	2.03375	down	MYB22	Arabidopsis thaliana putative transcription factor MYB22 mRNA, complete cds [NM_123407]	ATATCACCTTATATTCCGATGCCAAAAGAAAACTATACTCTGGAGGTTTGTGAATCACTG
																	A_84_P14757	-2.07438	-1.05268	2.07438	down	AT4G18330	Arabidopsis thaliana putative translation elongation factor 2EF1A / eIF-2-gamma mRNA, complete cds [NM_202838]	CTAAGGTTATTGGAGTCAAGAAAGATATGGTGAAACTCCAACTGACGTCTCCGGTGTGTA
																	A_84_P247655	-2.17547	-1.12133	2.17547	down	AT4G04402	Arabidopsis thaliana putative two-component phosphorelay mediator mRNA, complete cds [NM_148223]	ATATTGCGAAGCTCAGAATTACGAAGGGTAAGCTTGTTCAACACCGCTTAAGGACTCATC
																	A_84_P23895	-2.11772	-1.08251	2.11772	down	RR13	Arabidopsis thaliana putative two-component response regulator ARR13 mRNA, complete cds [NM_128265]	AACATAAGTAACTTTCAATCCGATGACAACAAGAAACAAGGAGAAGAAGATGGTGACTGG
																	A_84_P21682	-2.06326	-1.04493	2.06326	down	AT1G56040	Arabidopsis thaliana putative ubiquitin-protein ligase mRNA, complete cds [NM_104482]	CACTTTGCTGCCGATGGATTCACATACGAAGCAGAATCTATTAGGAAATGGCTTAGCACA
																	A_84_P56910	-2.04243	-1.03029	2.04243	down	AT4G14225	Arabidopsis thaliana putative zinc finger A20 and AN1 domain-containing stress-associated protein 8 mRNA, complete cds [NM_148320]	GCCATTGACGTCTTAGCAAAACAAAACCCTGTCGTCAAGGGTGATAAGCTCTTCAGACTT
																	A_84_P20666	-2.0136	-1.00978	2.0136	down	AT1G29570	Arabidopsis thaliana putative zinc finger CCCH domain-containing protein 9 mRNA, complete cds [NM_102697]	CCCACTGTTTCATTTCCAATAAACGAATTTATTCGAGCCGTAGTGTTGCTGAGAGAACTG
																	A_84_P10126	-3.3021	-1.72339	3.3021	down	AT4G15250	Arabidopsis thaliana putative zinc finger protein CONSTANS-LIKE 11 mRNA, complete cds [NM_117613]	TGCGGAATTTCACCAGGGTTTCTCATAGGAGATTCGCCATGGGAATCGAATGTTGAAGTT
																	A_84_P13947	-2.45534	-1.29592	2.45534	down	ZIP10	Arabidopsis thaliana putative zinc transporter 10 mRNA, complete cds [NM_102864]	GGGTCAAAAAATGCAAAGGAGCATCAAGCTTCAATTAAAGTCATATGCTGCCGTTTTGCT
																	A_84_P23705	-2.50232	-1.32327	2.50232	down	DegP3	Arabidopsis thaliana putativeDegP protease 3 mRNA, complete cds [NM_105236]	GTGTCTGAGGATCTTCAGCCTAAACAACAGAATAAGCGCAGCAAAGTTCCTCCAAAGAGT
																	A_84_P23782	-2.15713	-1.10911	2.15713	down	RABA1i	Arabidopsis thaliana ras-related protein RABA1i mRNA, complete cds [NM_102623]	TGCCTAAAGGACAGATGATTAATGTTGGAGGCCGAGATGATATCTCAGCCGTTAAAAAAC
																	A_84_P21977	-2.0024	-1.00173	2.0024	down	RLP25	Arabidopsis thaliana receptor like protein 25 mRNA, complete cds [NM_128863]	GAAAGTTGCTTCGGAACGAAAGTGCCACCAATACAACAGTCAAAGAAAGAAGACAACCAA
																	A_84_P218798	-2.05057	-1.03603	2.05057	down	RLP40	Arabidopsis thaliana receptor like protein 40 mRNA, complete cds [NM_113404]	ATCAAGGCTAGAGAGTTTGCACCTAGGTGAAAACCATTTCGAAGGAAAAATCCTAGAGCC
																	A_84_P60330	-2.28826	-1.19425	2.28826	down	RLP53	Arabidopsis thaliana receptor like protein 53 mRNA, complete cds [NM_122588]	CGTTGCATGGGACATCTCAAGAGTACTCTTTCAGTTCTAAACCTTCGTCAGAATCATCTT
																	A_84_P16480	-2.00044	-1.00031	2.00044	down	AT3G22030	Arabidopsis thaliana receptor protein kinase-related protein mRNA, complete cds [NM_113099]	AACAAGGAGCGAGAGTTGTAGGTACAATTTGTAATCTTAGGTATGAGCTATACCCTTTTC
																	A_84_P711060	-2.00172	-1.00124	2.00172	down	AT4G11890	Arabidopsis thaliana receptor-like cytosolic kinase ARCK1 mRNA, complete cds [NM_117259]	AATATCTATTTATTTTTTGTTATTTATTGAACCTACATACAAATAAAACAAAACAAAGTA
																	A_84_P10808	-2.67908	-1.42174	2.67908	down	AT3G21960	Arabidopsis thaliana receptor-like protein kinase-related family protein mRNA, complete cds [NM_113092]	CAGGACTTATCGCTTAAAAATTGCACTGTGTGTTTGGACTGGATTATGACGAAGCTTCCC
																	A_84_P12707	-2.27184	-1.18386	2.27184	down	AT3G29050	Arabidopsis thaliana receptor-like protein kinase-related protein mRNA, complete cds [NM_113827]	TGTAACTTTAGGTTTGAGCGTTACCCTTTTGTTAACGCCAAGACCAGTCCTAACTATTTG
																	A_84_P23086	-2.12188	-1.08534	2.12188	down	AT3G23270	Arabidopsis thaliana regulator of chromosome condensation-like protein with FYVE zinc finger domain mRNA, complete cds [NM_113228]	AAAGATTTGATGAGCATCAAGCAGAAGATTGGTGGACCAAAAACAAAGATAGGTTGCTTA
																	A_84_P15632	-3.73327	-1.90044	3.73327	down	AT3G58390	Arabidopsis thaliana release factor 1 family protein mRNA, complete cds [NM_115701]	TTCGTCAATGCATGCTTCAGGGGAACAACTAGCACAGCATACTGGAATTGCAGCTATTCT
																	A_84_P602920	-2.01358	-1.00976	2.01358	down	RR24	Arabidopsis thaliana response regulator 24 mRNA, complete cds [NM_180533]	CATCATGAACGGTATTCAGGCAACAAAGAGACTAAGGGAGATGGGAATAGAGAGCAAGAT
																	A_84_P559650	-2.02988	-1.02139	2.02988	down	AT2G01240	Arabidopsis thaliana reticulon-like protein B15 mRNA, complete cds [NM_126185]	AGAAGAACAATTTACTTGAAGTATTCAAACAAGTTGTCTCTAAAATTCCTAGGGCCCCCA
																	A_84_P21425	-3.54526	-1.82589	3.54526	down	AT4G29090	Arabidopsis thaliana ribonuclease H-like protein mRNA, complete cds [NM_119053]	AATTATGATCCTAAGCTTTATTCTATTGTGCCTAGTTGGGCTAGAAGTAGTATGGATTGA
																	A_84_P15505	-2.43721	-1.28523	2.43721	down	AT3G26860	Arabidopsis thaliana self-incompatibility S1 family protein mRNA, complete cds [NM_001125236]	TGGGATTGGAGAGCAAGAGAAGATGGGATCTATCTAAAGATAAAAGCTGAGAGAGGTGTT
																	A_84_P718933	-2.00418	-1.00301	2.00418	down	AT3G54925	Arabidopsis thaliana self-incompatibility S1 family protein mRNA, complete cds [NM_001125369]	TCAGCTTTCATGTCAACTTTTGGAAAACTACGAAATTTCGTTGTCACTTTACTTGGCATA
																	A_84_P20249	-2.235	-1.16027	2.235	down	AT3G17080	Arabidopsis thaliana self-incompatibility S1 family protein mRNA, complete cds [NM_112584]	GAAAAATGGACCTTGCAAGTTTTATAAGAAGACCGGCATGTTTGATCATTGCTATTCTTG
																	A_84_P200624	-2.05346	-1.03806	2.05346	down	AT3G24060	Arabidopsis thaliana self-incompatibility S1 family protein mRNA, complete cds [NM_113311]	TGGTCCGTTAGAGAAGATGGATTTTATTTTAGTAGTGATGAGGTTTATTGGACCAAGGAT
																	A_84_P17397	-2.02347	-1.01683	2.02347	down	AT3G26870	Arabidopsis thaliana self-incompatibility S1 family protein mRNA, complete cds [NM_113599]	AGAATCTATAAGACCAAATTTGATGATGACACAGACAATCTGCATAAAGAGCAAAGTTGG
																	A_84_P18343	-2.03632	-1.02596	2.03632	down	AT3G26880	Arabidopsis thaliana self-incompatibility S1 family protein mRNA, complete cds [NM_113600]	TTATAGAGGTATTACTGCATATCAAGCTATAGGTTTGTTCGCCAAAGATGGATCATCGTA
																	A_84_P23075	-2.27456	-1.18559	2.27456	down	AT3G27680	Arabidopsis thaliana self-incompatibility S1 family protein mRNA, complete cds [NM_113684]	AGCTGATTGGGATTGGAGAGCGAGAGAAGATGGAATCTATTTAAAGAAAGAAGGTGGCTT
																	A_84_P248235	-2.19371	-1.13337	2.19371	down	AT5G26060	Arabidopsis thaliana self-incompatibility S1 family protein mRNA, complete cds [NM_122507]	ATGAAGATCGCGAGGACCGGATATCGTGATTTTCGTCTCTGTATGTGTTATTCATGGTAA
																	A_84_P23611	-2.04584	-1.03269	2.04584	down	AT5G38440	Arabidopsis thaliana self-incompatibility S1 family protein mRNA, complete cds [NM_123205]	TTTGGGATGCTAGAGAAGATGGAATCTATTTCACTCATGGCAAAGAAACGCCCAAGTTAG
																	A_84_P604931	-2.03571	-1.02554	2.03571	down	AT1G26795	Arabidopsis thaliana self-incompatibility protein S1-like protein mRNA, complete cds [NM_102443]	ATTTTTAGAGCTGATAGAGACGATAATCCAAGCGGTAAATATGGAGTTTGCAGCGAATGT
																	A_84_P536494	-2.62028	-1.38972	2.62028	down	AT1G26799	Arabidopsis thaliana self-incompatibility protein S1-like protein mRNA, complete cds [NM_202189]	TTTAGGGCAGACAGAGACGACAATGAAACAAGTCCTATTGGGATATGTAGAGAATGTATA
																	A_84_P591478	-2.62448	-1.39203	2.62448	down	AT2G24340	Arabidopsis thaliana sequence-specific DNA binding transcription factor mRNA, complete cds [NM_127996]	AGTGTAAGGATTCATGTGATGGTTAATACTTCACTATATGGAATGATCGTACTTTTGGAG
																	A_84_P14659	-2.21775	-1.1491	2.21775	down	scpl37	Arabidopsis thaliana serine carboxypeptidase-like 37 mRNA, complete cds [NM_115060]	CAATAACGAACTGACTGAGAATTGGAGCGAAAATGATAGAGACACCCCGATGATACCTAT
																	A_84_P601683	-2.01704	-1.01224	2.01704	down	AT3G13227	Arabidopsis thaliana serine-rich protein-like protein mRNA, complete cds [NM_148718]	TCTCGTATGTGTCTGTGTATATACAAAAATGCATAAGTCGAGAAATCTCTGGATATTCAC
																	A_84_P16383	-2.00515	-1.00371	2.00515	down	SRP2	Arabidopsis thaliana serpin-2 mRNA, complete cds [NM_127017]	AGAAGATAGATTTTGTGGCAGATCATCCATTTCTCTTTTTGATTAGAGAAGACAAAACCG
																	A_84_P10249	-2.1898	-1.1308	2.1898	down	AT5G44630	Arabidopsis thaliana sesquiterpene synthase mRNA, complete cds [NM_123830]	GCGGATGATGTTTACAACCACCGCGAAGGAAAACTCAAAGAGTATATGAGGCTTTTGCTC
																	A_84_P24038	-3.82831	-1.93671	3.82831	down	AT3G29260	Arabidopsis thaliana short-chain dehydrogenase reductase 5 mRNA, complete cds [NM_113850]	TATGGAGTAGCAACGGGGTTAACTAGCTACAACGAGGAAACTGTGAAGATGGTTGAGGAT
																	A_84_P18260	-2.31343	-1.21004	2.31343	down	SDT	Arabidopsis thaliana spermidine disinapoyl acyltransferase mRNA, complete cds [NM_127915]	GTGGTTACATTGCCAAGAATTGCAATGGTTAAGTTCAAGGAAGAGATGGAAGCTTTAGAG
																	A_84_P17426	-2.20424	-1.14028	2.20424	down	AT3G22040	Arabidopsis thaliana stress/antifungal domain containing protein mRNA, complete cds [NM_113100]	AGTGTGCGAAAGACCTAGCGGACTGTAAGTCTTGTTTGGAATGGAGTTTCAAGGAGCTTT
																	A_84_P514810	-2.02006	-1.0144	2.02006	down	AT4G21260	Arabidopsis thaliana sulfite exporter TauE/SafE family protein mRNA, complete cds [NM_118245]	ATTCTTGTGTTCTATATAGATAATGATGCAGGAAAAGACATTGGTTTCCAACTGCCATGT
																	A_84_P17165	-2.42617	-1.27868	2.42617	down	TSM1	Arabidopsis thaliana tapetum-specific methyltransferase 1 mRNA, complete cds [NM_105469]	TGAGAGCTTATAGAGAGGCACTTTTAGAGTTCAATAAGATATTGGCTCGGGATCCTCGAG
																	A_84_P13912	-3.11467	-1.63908	3.11467	down	TPS02	Arabidopsis thaliana terpene synthase 02 mRNA, complete cds [NM_117774]	TGATGGCCACGGAAGCCCAGAAAAGACCAAGACCGTTGATTATATCCAATCAGTACTCTT
																	A_84_P21971	-2.1334	-1.09316	2.1334	down	AT2G37140	Arabidopsis thaliana terpene synthase/cyclase-like protein mRNA, complete cds [NM_129270]	GGTACAAACTGCTAGAAGAAAAAGTTATGAGTGGCTTAAATCCAGACGGCCAAGTCAGTG
																	A_84_P18370	-2.08414	-1.05945	2.08414	down	AT3G14490	Arabidopsis thaliana terpenoid synthase 17 mRNA, complete cds [NM_112309]	ATTCACAGATCCTTATTTCGGAATGCTTAAAGAAGTCATCACTTCTTTGTTCATCCATCC
																	A_84_P18757	-2.03965	-1.02832	2.03965	down	AT5G44330	Arabidopsis thaliana tetratricopeptide repeat domain-containing protein mRNA, complete cds [NM_123800]	TAAGATCACAGACATTGGTCAAAGAAAGGTTCTTCACATTGATCAAAGAAAGGTTCGTCA
																	A_84_P594929	-2.18699	-1.12895	2.18699	down	AT5G43120	Arabidopsis thaliana tetratricopeptide repeat-containing protein mRNA, complete cds [NM_123678]	GAGTCTTTGGACAAGGTCAAGAGCTTATGACATCAAAGGGCTTTCAAGAGAAAGCTTGAT
																	A_84_P21028	-2.63643	-1.39858	2.63643	down	ACHT3	Arabidopsis thaliana thioredoxin-like 1-3 mRNA, complete cds [NM_128887]	GTCGCCATGGCTGCAAATAAAGACTTGTCATTCGATTATAAACCCACATCGTGTGGAAAT
																	A_84_P555301	-2.01932	-1.01387	2.01932	down	AT2G33090	Arabidopsis thaliana transcription elongation factor (TFIIS) family protein mRNA, complete cds [NM_128869]	AAAGACTGAGTTTTTGGTGTTGAAGAAGAACAACGATGAGAGATCTAAGACTGGTGAAGT
																	A_84_P573520	-2.01209	-1.00869	2.01209	down	AT5G27310	Arabidopsis thaliana transcription factor IIS family protein mRNA, complete cds [NM_122613]	TCTGAGACTTGTGACGAGAAATATTTTAAGAAAGAGACAAAGACTAATCTTAAGCCACTC
																	A_84_P518069	-2.06787	-1.04814	2.06787	down	AT2G27780	Arabidopsis thaliana transcription factor IIS-like protein mRNA, complete cds [NM_128338]	AATCTGAGACTTGTGACGAGAAATATTTTAAGAAAGAGACAAAGACCAATCTAAAACCGC
																	A_84_P558185	-3.24164	-1.69672	3.24164	down	IND	Arabidopsis thaliana transcription factor IND mRNA, complete cds [NM_116229]	GAAGTGATCATCGTGATTTTGGTTACCATCTTGATAAGGTCAATCGAGGAGTGTATCCGT
																	A_84_P19845	-2.18569	-1.12809	2.18569	down	MYB21	Arabidopsis thaliana transcription factor MYB21 mRNA, complete cds [NM_113696]	GATTATCCAGTACCGATGACCGTTGATGATCAAACCGGTGAAAACTATTGGGGCATGGAT
																	A_84_P21183	-2.17605	-1.12171	2.17605	down	MYB21	Arabidopsis thaliana transcription factor MYB21 mRNA, complete cds [NM_113696]	ATGGACGATGGAAGAAGATCTTATTCTTATCAACTATATCGCCAACCACGGCGATGGTGT
																	A_84_P549451	-2.01253	-1.00901	2.01253	down	AT4G38070	Arabidopsis thaliana transcription factor bHLH131 mRNA, complete cds [NM_119968]	AGCTCAAGAAATCGTTGAAACTTGTAGTGAATGGTAAATCATCATCAGAGGCGAAAAACA
																	A_84_P16605	-2.06878	-1.04878	2.06878	down	AT4G00870	Arabidopsis thaliana transcription factor bHLH14 mRNA, complete cds [NM_116313]	AGAAGGATTAAGATCGGAAGATAGGCTTAGGACCACACTTGTCCGAACCCTAAGCCTATA
																	A_84_P537380	-2.1064	-1.07478	2.1064	down	AT1G30670	Arabidopsis thaliana transcription factor bHLH52 mRNA, complete cds [NM_102804]	TGCATCTTGACAAACCCTAAGATTTCTCGAGACATTAACAAATTGTTGTCAACAAATCTG
																	A_84_P21388	-2.05009	-1.03569	2.05009	down	AT4G20810	Arabidopsis thaliana transcription initiation factor IIE (TFIIE) alpha subunit protein mRNA, complete cds [NM_118199]	ACTTGAATGTGGAAGCAGAAGAAGCAGAACAAGACGAAAACGATGTCGATTGGCAAGAAT
																	A_84_P10962	-2.0403	-1.02878	2.0403	down	AT4G10680	Arabidopsis thaliana transcription initiation factor TFIIB mRNA, complete cds [NM_117136]	GCAGTAGCCAACGTGGATATGAAGGAGATAAACAAAGCGGTGAAGCTTCTTGGAGATTCT
																	A_84_P23281	-2.03028	-1.02168	2.03028	down	AT4G21010	Arabidopsis thaliana transcription initiation factor TFIIE, beta subunit mRNA, complete cds [NM_118219]	TGATTCAAAAGAGGGCACTGTGTATCGAAATAATATGGAGTATCCGAAGATTGATGACGA
																	A_84_P549693	-2.22738	-1.15535	2.22738	down	AT4G31690	Arabidopsis thaliana transcriptional factor B3 family protein mRNA, complete cds [NM_119318]	TCTCGAGCATCTACAATGAGACCGAAAGTTGAGATAAGGGAGAAAATAGCTGAAACGGGA
																	A_84_P18356	-2.2123	-1.14555	2.2123	down	SUP	Arabidopsis thaliana transcriptional regulator protein SUPERMAN mRNA, complete cds [NM_113214]	GGTTTGATTAACGAATCAGAGCAAGATCTGGATCTAGAACTCCGTTTGGGTTTCGCTTAA
																	A_84_P69364	-2.52722	-1.33755	2.52722	down	AT5G27945	Arabidopsis thaliana transducin/WD40 repeat-like superfamily protein mRNA, complete cds [NM_122677]	AAGACAATAGATTCGTTGTGGAAGAAACCGCACGGCTCTGACCTAACTTGGTCTGGTTTT
																	A_84_P23801	-2.53703	-1.34314	2.53703	down	TPS2	Arabidopsis thaliana trehalose-phosphatase/synthase 2 mRNA, complete cds [NM_101559]	ATTCGAAACGCTGGATCAATTCTGTCAGAAGAAGGAAAGTGGAAATTGGAGACACTGGGC
																	A_84_P17246	-2.45155	-1.29369	2.45155	down	AT2G31690	Arabidopsis thaliana triacylglycerol lipase mRNA, complete cds [NM_128726]	AGAAGATGATGTTCTTGAAGAGACAACGAATGATGTATTGGTCCAATGCCGTGGATCTAC
																	A_84_P22834	-2.51792	-1.33223	2.51792	down	CYP98A8	Arabidopsis thaliana tricoumaroylspermidine / triferuloylspermidine meta-hydroxylase mRNA, complete cds [NM_106114]	TGGAGAGAGGATTGACATGAGCGAGAATCCTGGATTGCTTTGTAACATGAGGACTCCATT
																	A_84_P544235	-2.36065	-1.23919	2.36065	down	AT5G28237	Arabidopsis thaliana tryptophan synthase beta chain-like protein mRNA, complete cds [NM_203115]	TGTTGGTGTATACCATGGTTCCATGAGCTATTTATTGCAAGATGATCAAGGACAGATACT
																	A_84_P21169	-2.43273	-1.28257	2.43273	down	RR22	Arabidopsis thaliana two-component response regulator ARR22 mRNA, complete cds [NM_111299]	TGACCAAGAAGAAGAGCGTAAGGCTTTTATGGAAGCTGGGCTCAACCATTGCTTGGAAAA
																	A_84_P597901	-2.02428	-1.01741	2.02428	down	AT1G65140	Arabidopsis thaliana ubiquitin carboxyl-terminal hydrolase family protein mRNA, complete cds [NM_105187]	TCCATCTGCTTTTATAGTTGCACTTCAGTGGGAGAACAATGAGACCGAAAAAGAGATATT
																	A_84_P523267	-2.07083	-1.05021	2.07083	down	AT1G65170	Arabidopsis thaliana ubiquitin carboxyl-terminal hydrolase-like protein mRNA, complete cds [NM_105190]	TCACAATTGCGCTTGAGTGGGAACACAATGAGACTGAAGGAGAGATATTTGATACAACTT
																	A_84_P510081	-2.05098	-1.03632	2.05098	down	AT2G27650	Arabidopsis thaliana ubiquitin carboxyl-terminal hydrolase-related protein mRNA, complete cds [NM_128324]	TCTCCAACAGTGGAGGAAGATTCTATGGAACTAGGTGATACTGTCAATCAAGAGGAAGTT
																	A_84_P520074	-2.24633	-1.16757	2.24633	down	AT4G03350	Arabidopsis thaliana ubiquitin family protein EVE1 mRNA, complete cds [NM_116573]	CAGTGAGTTACCATTGATCGAAACTAAGTCATTCAAGTGGAACCGTGTTGCTGATGGCGA
																	A_84_P21351	-2.53313	-1.34092	2.53313	down	AT4G05230	Arabidopsis thaliana ubiquitin family protein mRNA, complete cds [NM_116762]	ATGAAAACAGGTCATTCCGGTGGCACCGTGTTGATCAAGGCGACACAATTGAGATTTTCA
																	A_84_P575078	-2.02651	-1.01899	2.02651	down	AT4G05240	Arabidopsis thaliana ubiquitin family protein mRNA, complete cds [NM_116763]	AGCATAAAGGTTGAGAACAATAATAACAACAATGATCAGTGCTTCGAACCAAGCAATCTC
																	A_84_P23243	-2.00214	-1.00155	2.00214	down	AT4G05250	Arabidopsis thaliana ubiquitin family protein mRNA, complete cds [NM_116764]	GCATCAACAACAGTCACCAAGATTCGACTATGAGGGTTAATGACTTAAGTACCCTAATCT
																	A_84_P10950	-2.02305	-1.01653	2.02305	down	AT4G05270	Arabidopsis thaliana ubiquitin family protein mRNA, complete cds [NM_116766]	AATCTCCAGCACTACCATTGGTTTCAGCGGAAGAGTACTTTGAGAGACAAGATTGGCCTT
																	A_84_P18871	-2.22237	-1.1521	2.22237	down	AT5G11080	Arabidopsis thaliana ubiquitin family protein mRNA, complete cds [NM_121146]	AGTTAGTACTTTAAACCTATACTATAGCAAAGCCAAGAAAGAGATGGTTGGAAGTTTTGG
																	A_84_P516311	-2.08925	-1.06298	2.08925	down	AT2G32360	Arabidopsis thaliana ubiquitin family protein mRNA, complete cds [NM_128795]	TTTCTAAGGAAGAGAGATCTAAAGGAGAAGATGATGATGATCCTATGGAGGAGGTTTCTT
																	A_84_P146688	-2.07141	-1.05061	2.07141	down	AT5G25340	Arabidopsis thaliana ubiquitin-like superfamily protein mRNA, complete cds [NM_122443]	TTGGTAATGACAGAGCTTATTACTCTTTGAGAGATACTTGGAGAGACGATTGACTTTGGT
																	A_84_P508604	-2.06846	-1.04856	2.06846	down	AT4G22420	Arabidopsis thaliana ubiquitin-specific protease family C19-related protein mRNA, complete cds [NM_118368]	TTGACCAATTTCTTATGCTAAGGGTTCCACTAGCTACTATGAGAAAGAGAATGAGAACTG
																	A_84_P12297	-2.10941	-1.07684	2.10941	down	AT1G23590	Arabidopsis thaliana uncharacterized protein mRNA, complete cds [NM_001084119]	TGCTCAAAATGCTTCAAGATATGGGTGCCAAGATGCGAGTAGACCCGTACGAAAGTTCTA
																	A_84_P177514	-2.02967	-1.02125	2.02967	down	AT3G49270	Arabidopsis thaliana uncharacterized protein mRNA, complete cds [NM_001084794]	CACCGCCATCGCGGATGATGGATTATCCGAAAACATACCCAAACCCAAGCCGCGGTCAGA
																	A_84_P704204	-2.00967	-1.00696	2.00967	down	AT1G48953	Arabidopsis thaliana uncharacterized protein mRNA, complete cds [NM_001123982]	TTAAGAACCACGAATATGTTAACACAATCCATAAACTTGACTTGAGCCATGAATCTTGTG
																	A_84_P714261	-2.12371	-1.08658	2.12371	down	AT1G61353	Arabidopsis thaliana uncharacterized protein mRNA, complete cds [NM_001124056]	TTGGGACCATCGTTTCTAGGATTTACCAAGCTGTCCTTAGCCAAACTAGAGTTAGCACAA
																	A_84_P740166	-2.07714	-1.0546	2.07714	down	AT2G11851	Arabidopsis thaliana uncharacterized protein mRNA, complete cds [NM_001124830]	TTCTTCTCAACAAGTTGTTGTTTCTTTGTGACAACCGGATCAAAAGAGTTTTATTTGAGG
																	A_84_P587370	-2.12892	-1.09012	2.12892	down	AT2G43255	Arabidopsis thaliana uncharacterized protein mRNA, complete cds [NM_001125035]	GGCTCGAGGCTAGCTAGTATCATCTGATGTACTCGAGCATAGCTAATTCAATATCTAAAA
																	A_84_P728118	-2.08377	-1.05919	2.08377	down	AT3G62097	Arabidopsis thaliana uncharacterized protein mRNA, complete cds [NM_001125416]	TGAGTAATGAATGCGTAACCTTAAAGAGAGGAGCTAATGAGAGATGCTTCGCCTATGGAC
																	A_84_P556471	-2.10922	-1.07671	2.10922	down	AT4G17590	Arabidopsis thaliana uncharacterized protein mRNA, complete cds [NM_001160777]	TCTCCATCGAATGGGGATTACAAATACAGTTGTTTCCAATTACAATATCAATACAAAGGG
																	A_84_P527224	-2.0422	-1.03012	2.0422	down	AT4G18320	Arabidopsis thaliana uncharacterized protein mRNA, complete cds [NM_001160779]	CGAACCCAAAATTGGAATGTCTCAAATACTCAAGAGAATGATACCATCGAATGGAATCCT
																	A_84_P507142	-2.0991	-1.06977	2.0991	down	AT1G05550	Arabidopsis thaliana uncharacterized protein mRNA, complete cds [NM_001160834]	GTTTTTACGATCTCACTACCGGAGAGGCACATCATTATAAAGCTCCCAAAGGTGCACCAA
																	A_84_P520692	-2.22747	-1.1554	2.22747	down	AT2G20970	Arabidopsis thaliana uncharacterized protein mRNA, complete cds [NM_001161054]	TCGAGACAAGATCTAAACAAAGATGTTAAATCTGTGGCCGATCAACTCCGCGAGACCTAC
																	A_84_P20056	-2.50527	-1.32497	2.50527	down	AT1G51020	Arabidopsis thaliana uncharacterized protein mRNA, complete cds [NM_001198261]	GCTGTGTCTTGAAATCTTGAATTTGAACGATGAAATTCAGAACCTCGTGAGGGAGATCGC
																	A_84_P536593	-2.0882	-1.06226	2.0882	down	AT1G68960	Arabidopsis thaliana uncharacterized protein mRNA, complete cds [NM_001198425]	AAGATCATGGTGATTAGGCAAGACGAAGAGCAAGGGATTGGTCCTTACACCGATGACATT
																	A_84_P212448	-2.10804	-1.0759	2.10804	down	AT3G18900	Arabidopsis thaliana uncharacterized protein mRNA, complete cds [NM_001203000]	GTTGATGTGCACACGTCCAAAGTCATGGTCTACATTGTTGGGGAGAACAATGTTGTCACA
																	A_84_P20131	-2.10726	-1.07537	2.10726	down	AT1G07680	Arabidopsis thaliana uncharacterized protein mRNA, complete cds [NM_100641]	TATGAACGCAGCTATTGTCCAATCCTATCCAGGACAATTGGGAGCTAAAGAGATGGGCTA
																	A_84_P515143	-2.06796	-1.04821	2.06796	down	AT1G10100	Arabidopsis thaliana uncharacterized protein mRNA, complete cds [NM_100884]	TAGCTCGAGCAAAATCTGTAAAGCTAAACTGCTTGAAAACCAATGATAAGATGTCTGTGA
																	A_84_P579060	-2.61554	-1.38711	2.61554	down	AT1G20400	Arabidopsis thaliana uncharacterized protein mRNA, complete cds [NM_101891]	AGATCGAGAAGGATGACTTTGACGTCTGGACCCTTTTCGAGAAGGTTCTCGAGGAGGAAC
																	A_84_P11016	-2.40948	-1.26872	2.40948	down	AT1G21950	Arabidopsis thaliana uncharacterized protein mRNA, complete cds [NM_102044]	TCCGAGAAGACTGCGATATGAAGCTTTTGCTGGGTTTAATTTGCGTAACGATCTCGCTCT
																	A_84_P11889	-2.18721	-1.12909	2.18721	down	AT1G23270	Arabidopsis thaliana uncharacterized protein mRNA, complete cds [NM_102176]	TTCGAGTTCCTCGAGGTTTTCTCGAGAAGGTAACATCTCGACTGCAACAAAAACCCTGAA
																	A_84_P10408	-2.16123	-1.11186	2.16123	down	AT1G23520	Arabidopsis thaliana uncharacterized protein mRNA, complete cds [NM_102201]	CCGTGATATCACCATCAAGATTACTAAGGCTCTGATACAAGATCTTCAAGATATGGGCGC
																	A_84_P196514	-2.67673	-1.42047	2.67673	down	AT1G23570	Arabidopsis thaliana uncharacterized protein mRNA, complete cds [NM_102206]	CCAAAACTGCGCTGAAAACACTTCAAACTTGGGGTATAAACCTTCGAAATCCAGGTGCAG
																	A_84_P11352	-2.10557	-1.07421	2.10557	down	AT1G23580	Arabidopsis thaliana uncharacterized protein mRNA, complete cds [NM_102207]	ATCCGGGTGTAATCATGTCAACCAACAAACATGGAAAAACAGAAGTTTCTCCTAAACAGT
																	A_84_P14187	-2.08125	-1.05745	2.08125	down	AT1G23610	Arabidopsis thaliana uncharacterized protein mRNA, complete cds [NM_102210]	TTTTGCAGGTCTAGGTCGGTGAATAGTCAAGAAGAGTACAAAAAATGTAGCGGCGGACGA
																	A_84_P19862	-2.04931	-1.03514	2.04931	down	AT1G23690	Arabidopsis thaliana uncharacterized protein mRNA, complete cds [NM_102217]	CCATCAAAACCACCAAAAATCTGCTCATATTGATTCAAAATGCAAGTATCATGTTCCGAG
																	A_84_P501879	-2.25762	-1.1748	2.25762	down	AT1G24380	Arabidopsis thaliana uncharacterized protein mRNA, complete cds [NM_102284]	ATCATGGATCTCAATATCGAGCATCTCATTATCAAGAAAGTCCATTTCATGGAAAACAAG
																	A_84_P146378	-2.02335	-1.01675	2.02335	down	AT1G24822	Arabidopsis thaliana uncharacterized protein mRNA, complete cds [NM_102314]	CCGTGATAGTTGAATTTAAAGTGAGACTTGAGCACTTAAGAGGAAAATCAATTCCTATAG
																	A_84_P13629	-2.42725	-1.27932	2.42725	down	AT1G26350	Arabidopsis thaliana uncharacterized protein mRNA, complete cds [NM_102399]	TTACGTGGTTTTTCAATTTCTCAGGAGGGAGCTGAATGTCGATGGGTTTGGACCCGATAA
																	A_84_P15526	-2.0423	-1.0302	2.0423	down	AT1G26710	Arabidopsis thaliana uncharacterized protein mRNA, complete cds [NM_102434]	GTGGCTGCCATAAACCAACTCGATGAAGAAGAGATGATTAAAGGCATTGTCATAACTCCA
																	A_84_P503672	-2.04149	-1.02962	2.04149	down	AT1G27860	Arabidopsis thaliana uncharacterized protein mRNA, complete cds [NM_102551]	GTTCTATGACTCTCCCGAGTGGAGAACAAGCTGAGAGTTCTAAAAAACGACCTCGCTTAA
																	A_84_P22553	-2.09429	-1.06646	2.09429	down	AT1G29480	Arabidopsis thaliana uncharacterized protein mRNA, complete cds [NM_102688]	AAACGAGCAATACGACAATGCGGTCTGATGAAGATTCATCGAGAAAGAAGCAGCAGATCA
																	A_84_P16883	-2.03118	-1.02232	2.03118	down	AT1G29580	Arabidopsis thaliana uncharacterized protein mRNA, complete cds [NM_102698]	GTGAACAATTGCTTCAACAAAGAATGGAATTGATTGAGGAATACAAGAAATCTGTCGAAG
																	A_84_P10167	-2.0766	-1.05423	2.0766	down	AT1G31270	Arabidopsis thaliana uncharacterized protein mRNA, complete cds [NM_102865]	CTTGCTCTATTTAAGTTGAGCATTGTAGAGAGAGAAAAGTTAAGAAACACAGAGGCACTT
																	A_84_P521427	-2.18011	-1.1244	2.18011	down	AT1G31620	Arabidopsis thaliana uncharacterized protein mRNA, complete cds [NM_102897]	AAGCAGTATTCATTGAATACAAAGGGAAGCTTGCTTCCATTGATTTGGAGACAGTGAAGA
																	A_84_P295274	-2.08465	-1.05981	2.08465	down	AT1G31960	Arabidopsis thaliana uncharacterized protein mRNA, complete cds [NM_102932]	GCGATTTCACTCTGTAGAAACATCCAACGTTGTGACCATTTCTGTTGTGAATGATTTCTA
																	A_84_P582667	-2.00781	-1.00563	2.00781	down	AT1G32650	Arabidopsis thaliana uncharacterized protein mRNA, complete cds [NM_102999]	TTGGAGGAAGGACCGTGCATGCAACACTCTATGATGAGAAGATATTCAGCAAGAACGAGT
																	A_84_P611171	-2.07606	-1.05385	2.07606	down	AT1G34400	Arabidopsis thaliana uncharacterized protein mRNA, complete cds [NM_103163]	TGGAGAAGCCCGTGGTGGATGTACCAACCCGTCCACTGGAGGTGGTGACGGATACCGCAA
																	A_84_P15328	-2.18956	-1.13064	2.18956	down	AT1G35400	Arabidopsis thaliana uncharacterized protein mRNA, complete cds [NM_103235]	AAGCTTATACTATTTGAGATGTTTATGCCTATCCAGGTCGAAGATCTCTGTCGTCATCTT
																	A_84_P608489	-2.07232	-1.05125	2.07232	down	AT1G35820	Arabidopsis thaliana uncharacterized protein mRNA, complete cds [NM_103282]	GAATCCTACTGCTATCGGTAGAGAGTATATGCTCTTACGCACAAAAACAGGCATCACGGT
																	A_84_P514331	-2.14008	-1.09767	2.14008	down	AT1G35900	Arabidopsis thaliana uncharacterized protein mRNA, complete cds [NM_103288]	TGAAAGTTTATGCGAGAATCCACACCAGAGGATGTGTACCCCGAGTGATAGCGATCTTTA
																	A_84_P83359	-2.6089	-1.38344	2.6089	down	AT1G36580	Arabidopsis thaliana uncharacterized protein mRNA, complete cds [NM_103334]	AAGGAGAGGTTCCATGTTGGCGAAAGACGATGGAAACAGTACCGTTTGGTTCGTTGTATA
																	A_84_P588026	-2.05333	-1.03797	2.05333	down	AT1G42700	Arabidopsis thaliana uncharacterized protein mRNA, complete cds [NM_103452]	TACATGACTAGTACTATGGATAGAAGGAGATGGCTTCAAGTAGAAGGCAATGACTTCAAG
																	A_84_P609383	-2.05509	-1.0392	2.05509	down	AT1G43320	Arabidopsis thaliana uncharacterized protein mRNA, complete cds [NM_103479]	ATTTGATGATGAATCCCATTTCTAAGCATTTGGTGATATGCTCAATTGTTGAACACTTGG
																	A_84_P24074	-2.25811	-1.17511	2.25811	down	AT1G43680	Arabidopsis thaliana uncharacterized protein mRNA, complete cds [NM_103493]	CTTCAGGATGGAGACCTACAACTAGACCTACCTATGAATTTGGTGAGAGTTCCAAGCGAA
																	A_84_P529412	-2.34752	-1.23114	2.34752	down	AT1G43720	Arabidopsis thaliana uncharacterized protein mRNA, complete cds [NM_103498]	TGGCGGCAAACAGAAAAATTTTAACAAGGTGGTTCAAGCGGAACGACTCCAACAAATGTT
																	A_84_P553336	-2.05445	-1.03875	2.05445	down	AT1G44674	Arabidopsis thaliana uncharacterized protein mRNA, complete cds [NM_103554]	ATTCAGAGTGTCGATGATAAAGTAAAAAAGCAGATTGATCTCAACGAGGAAATCAATAGC
																	A_84_P509010	-2.03921	-1.02801	2.03921	down	AT1G46336	Arabidopsis thaliana uncharacterized protein mRNA, complete cds [NM_103603]	CAACAACCTCAAGGTGAAGACCAAAGATCACAAAATGACCAAAATACTTTTTCTAAGTAC
																	A_84_P15216	-2.70862	-1.43756	2.70862	down	AT1G47280	Arabidopsis thaliana uncharacterized protein mRNA, complete cds [NM_103622]	TCTTTACGGTGTCAATGGTTATGACAATGGTTTCGGCGGAAGAGTTACCGGTGAAAGTGA
																	A_84_P605859	-2.15622	-1.1085	2.15622	down	AT1G47485	Arabidopsis thaliana uncharacterized protein mRNA, complete cds [NM_103641]	GGGGTGTTTGGACATCACTTTATCATTTCAATGTTTTGACAGTACTATGATCATTATGTC
																	A_84_P22679	-2.06058	-1.04305	2.06058	down	AT1G48095	Arabidopsis thaliana uncharacterized protein mRNA, complete cds [NM_103705]	TCCTGGATGATCTTGAAGGATACATTACCAGTGGAGTTTATACATACAAGGTAACAATAT
																	A_84_P20645	-2.61561	-1.38715	2.61561	down	AT1G49800	Arabidopsis thaliana uncharacterized protein mRNA, complete cds [NM_103867]	AGTTGAGTCTTCTGTAAAAGATTTATCGTGGTTAGCCACAGTGAAACAGTCCGGGCCAAG
																	A_84_P14183	-2.72949	-1.44863	2.72949	down	AT1G50160	Arabidopsis thaliana uncharacterized protein mRNA, complete cds [NM_103901]	CGGCTACCAGATAATTGTTCGTTTCAATATCACTATTATGTTCCACCTTTCATTGTATCA
																	A_84_P13238	-2.21575	-1.14779	2.21575	down	AT1G50220	Arabidopsis thaliana uncharacterized protein mRNA, complete cds [NM_103906]	AAGCATTCATTAGATCTCGTAGAAGGCGATGTTCAGAAGCTCTATTGGGATCAGTTTGAA
																	A_84_P583600	-2.03863	-1.0276	2.03863	down	AT1G51000	Arabidopsis thaliana uncharacterized protein mRNA, complete cds [NM_103980]	AGAAGATAACTGGTATGACAACGAAGTTGGACGAGCTCTTAGAGATGATGAAAGAAACTG
																	A_84_P575563	-2.44881	-1.29208	2.44881	down	AT1G51970	Arabidopsis thaliana uncharacterized protein mRNA, complete cds [NM_104078]	TATGGTTAAAGCTAAATGTTACAAACCAGACGATGAAATTGGACTTATGTGGGATAAGTG
																	A_84_P192494	-2.09205	-1.06492	2.09205	down	AT1G53640	Arabidopsis thaliana uncharacterized protein mRNA, complete cds [NM_104241]	GAGGAGGCGAAGTCATCTCCTCCAAAAGATAACGTCAAAAAAGGTGAAACGACGGGAAAA
																	A_84_P544526	-2.06908	-1.04899	2.06908	down	AT1G54880	Arabidopsis thaliana uncharacterized protein mRNA, complete cds [NM_104361]	GTTGGAGCTTATTAAGGCGCCTATCTTCAATTTTAATATGGATGAATATGTATGTGTTGG
																	A_84_P20766	-2.99679	-1.58342	2.99679	down	AT1G54950	Arabidopsis thaliana uncharacterized protein mRNA, complete cds [NM_104368]	GAAGAAGTTCCTAAGCGACGTTCAGTCAAGAGTAAACTCTTCTCTAGACTACAAAAACTT
																	A_84_P15992	-2.03973	-1.02838	2.03973	down	AT1G55220	Arabidopsis thaliana uncharacterized protein mRNA, complete cds [NM_104395]	TAAAGAAAGATTTAGGGACTTTGATTGTGATCACAAGAACTATTGATGAAAAGGGTTGGG
																	A_84_P523247	-2.00411	-1.00296	2.00411	down	AT1G57906	Arabidopsis thaliana uncharacterized protein mRNA, complete cds [NM_104581]	TCCTCGGATTTCTAATGTGATACATGACGATTTTGGGAATGAAAAATGCAATGTGGACCA
																	A_84_P17996	-2.05948	-1.04228	2.05948	down	AT1G62070	Arabidopsis thaliana uncharacterized protein mRNA, complete cds [NM_104888]	AAGAACTTATGGATAAGAAGGCCGTTTCGATTCCTAAGACACCGTTACCGTTACCACCAC
																	A_84_P275820	-2.00208	-1.0015	2.00208	down	AT1G62080	Arabidopsis thaliana uncharacterized protein mRNA, complete cds [NM_104889]	CACCACAAACACAATCTAATCCAAAAAATCAAAAGATGAATGCCACAAAGTTTCTTGTGC
																	A_84_P14213	-2.25936	-1.17592	2.25936	down	AT1G62220	Arabidopsis thaliana uncharacterized protein mRNA, complete cds [NM_104903]	TGCTGGTATTACTTCCAGCAGTAGTGATGTCTATAGCTCTGCTACTGGTTTCAACAATCC
																	A_84_P17488	-2.00038	-1.00027	2.00038	down	AT1G62920	Arabidopsis thaliana uncharacterized protein mRNA, complete cds [NM_104970]	AGCAAGCAAGGTGAAGAGGCATCTTTACCTACGCTCATAAACCTGAACAAAAGAGACATT
																	A_84_P608547	-2.0732	-1.05186	2.0732	down	AT1G64870	Arabidopsis thaliana uncharacterized protein mRNA, complete cds [NM_105161]	GGAAATTCCTCCAATGACAACACAAATTGCAATGGTCATCAGCAACAACCACTATTCGCG
																	A_84_P21819	-2.25859	-1.17542	2.25859	down	AT1G65740	Arabidopsis thaliana uncharacterized protein mRNA, complete cds [NM_105248]	AGACAATGGTAATGGAAGTAGTATCACCAGAAAGTCGGAATCTTCCGAGAGTTCCTTCGA
																	A_84_P592566	-2.38549	-1.25429	2.38549	down	AT1G69470	Arabidopsis thaliana uncharacterized protein mRNA, complete cds [NM_105614]	GTATCGGAGTTGATGGACGAAGATAGGAGAAGAGCGTATGATCTCCGTTCTGGATTTTCT
																	A_84_P605036	-2.10708	-1.07525	2.10708	down	AT1G70120	Arabidopsis thaliana uncharacterized protein mRNA, complete cds [NM_105680]	CACAGCTCAACAAATTAGGGTTTCAGTAGAAGAAGATATTGACGGTTTGATTAGGAAAAG
																	A_84_P587229	-2.00844	-1.00607	2.00844	down	AT1G72080	Arabidopsis thaliana uncharacterized protein mRNA, complete cds [NM_105866]	ATTGAACCACCATCTACCATAATTAACAGAGAGAATGGTACTGATGCCAACGACAACGTT
																	A_84_P553421	-2.07335	-1.05196	2.07335	down	AT1G74220	Arabidopsis thaliana uncharacterized protein mRNA, complete cds [NM_106082]	AATGAAGCTGCTAACAACAACAACAAAACCAATAAACTAGATCGTTCTGTTTCTCGTCGC
																	A_84_P573874	-2.0151	-1.01085	2.0151	down	AT1G77960	Arabidopsis thaliana uncharacterized protein mRNA, complete cds [NM_106445]	AATCAGAACCAGAACCAGCACCAACATCAAAACCAAAATCAACATCAACACCAACACCAA
																	A_84_P188464	-2.06181	-1.04391	2.06181	down	AT3G01230	Arabidopsis thaliana uncharacterized protein mRNA, complete cds [NM_110989]	GGCTCCTGAGGAAGTGAGATACGTTTCCATCATCCAGTCCATTTTGAAGGATTTGGGATT
																	A_84_P259610	-3.87171	-1.95297	3.87171	down	AT3G01240	Arabidopsis thaliana uncharacterized protein mRNA, complete cds [NM_110990]	AATGTTTTAATGAGGTTTCGACTTCGCCATGGAGTTTAGCTTTACAAGTGAGAGGAGCCA
																	A_84_P505713	-2.09057	-1.06389	2.09057	down	AT3G01250	Arabidopsis thaliana uncharacterized protein mRNA, complete cds [NM_110991]	GTTCCGGAGAAGGAGAAAGAGTATATGTCTACCATAAAACGCATTGTCAAGTTGGTGAAG
																	A_84_P602538	-2.25855	-1.1754	2.25855	down	AT3G01880	Arabidopsis thaliana uncharacterized protein mRNA, complete cds [NM_111054]	GGAAAGGTTTGCGAAAACTCATCAACAAAATTCCTTTAGAAATGCGGGGTCAAGATGGTC
																	A_84_P603432	-2.29487	-1.19841	2.29487	down	AT3G04270	Arabidopsis thaliana uncharacterized protein mRNA, complete cds [NM_111298]	TTGACGATGATCCATCTTGTCGTACACTCCACATGGGAATCATTCAAATGGCTGGAGGAT
																	A_84_P586525	-2.06066	-1.04311	2.06066	down	AT3G06090	Arabidopsis thaliana uncharacterized protein mRNA, complete cds [NM_111484]	AGGCAACGAGAATGAATGTAGTCGGAGAAGATTCAAGAAATGAGTTTGGAAACTACGAGG
																	A_84_P535893	-2.36622	-1.24259	2.36622	down	AT3G07710	Arabidopsis thaliana uncharacterized protein mRNA, complete cds [NM_111650]	AGGAGGCGCTACTGAAGAGCAAGAAATATTCGTTTTCAGCCGAACTCGCAAATGCAACAT
																	A_84_P503076	-2.05115	-1.03644	2.05115	down	AT3G09110	Arabidopsis thaliana uncharacterized protein mRNA, complete cds [NM_111746]	CCCGGACGAAGTAACTCAATCTACACCTAAGATTCAAAAGTCTGACAAACCAAATGAAGC
																	A_84_P519046	-2.01708	-1.01227	2.01708	down	AT3G09450	Arabidopsis thaliana uncharacterized protein mRNA, complete cds [NM_111779]	CGTTCAAGAGTGAAACTGCCCTATGTCTGAGCAGTCTAGGGTTCTGCATTAGCAGATTAA
																	A_84_P22148	-2.19115	-1.13169	2.19115	down	AT3G12840	Arabidopsis thaliana uncharacterized protein mRNA, complete cds [NM_112120]	CGACAAAAGATGCGGTGGCAACAAGTATTTTGTCGAAACGATGGCGTCCTATTTGGAAAC
																	A_84_P543885	-2.05218	-1.03716	2.05218	down	AT3G13630	Arabidopsis thaliana uncharacterized protein mRNA, complete cds [NM_112209]	AAGGAACTCTGTCTCAACAAGAGATGACTCTTCTGTGGAATATGGAACATACCCAAATTG
																	A_84_P519946	-2.34223	-1.22788	2.34223	down	AT3G15910	Arabidopsis thaliana uncharacterized protein mRNA, complete cds [NM_112461]	GGTAGATACGAATCAGGATATGACATGGTGATACCAATGACACTTCACTTAGAGCCATCT
																	A_84_P537716	-2.00286	-1.00206	2.00286	down	AT3G23040	Arabidopsis thaliana uncharacterized protein mRNA, complete cds [NM_113204]	TCCCGACAAAGCTTGGAATGTAGCAATGTATATGGCCCGAACATCTAATATACGTGACGA
																	A_84_P563409	-2.11706	-1.08206	2.11706	down	AT3G23850	Arabidopsis thaliana uncharacterized protein mRNA, complete cds [NM_113290]	ATATGCAAAAGCTGCTTCTAAAATCGAGAATCTCGTTTTAGGTGGTGAGAACATCTCTCT
																	A_84_P590140	-2.00974	-1.00701	2.00974	down	AT3G26390	Arabidopsis thaliana uncharacterized protein mRNA, complete cds [NM_113546]	AGCCACGAGAAGATCTATCGTAAGGCAAGTCTAGTCCTTTTGAACAGTGATCGATGTCTT
																	A_84_P515569	-2.36534	-1.24205	2.36534	down	AT3G27590	Arabidopsis thaliana uncharacterized protein mRNA, complete cds [NM_113675]	TTCCTTAACTATTGTCAAGGAGATTAAGGTTATCTTGAAGGCGCGCCTTGATCCGTTGGC
																	A_84_P504925	-2.08758	-1.06183	2.08758	down	AT3G27800	Arabidopsis thaliana uncharacterized protein mRNA, complete cds [NM_113695]	TCTACAATAGAGTCTGCATCAGGGTCAACAATAGTGTCTACCACAGGACCTGAAACTGGA
																	A_84_P539521	-2.06642	-1.04713	2.06642	down	AT3G28120	Arabidopsis thaliana uncharacterized protein mRNA, complete cds [NM_113730]	AATTGTTATTTTGACATTCTTTAGTAAGCGTTATGTTATACGATATTATTTGTTGAGAAT
																	A_84_P540393	-3.3422	-1.7408	3.3422	down	AT3G28190	Arabidopsis thaliana uncharacterized protein mRNA, complete cds [NM_113738]	CTTGTGAAGTTGTCTATGACTCAAATCTCCGAGTTGAAAGTAACTAGAGAGAAGTGTTGC
																	A_84_P553671	-2.0854	-1.06032	2.0854	down	AT3G28260	Arabidopsis thaliana uncharacterized protein mRNA, complete cds [NM_113745]	TGGGATAGCGTTTTGGAGAATGTTGGAGCTCCACAAATAAATATGTCTAACTACCTCCAT
																	A_84_P10834	-2.06115	-1.04345	2.06115	down	AT3G28780	Arabidopsis thaliana uncharacterized protein mRNA, complete cds [NM_113799]	TAGCTATCAATCTACCAACTATCAAAAGACACACTCAAAATCCGCAGGCAAAAGCTCCGT
																	A_84_P597287	-2.12996	-1.09083	2.12996	down	AT3G28810	Arabidopsis thaliana uncharacterized protein mRNA, complete cds [NM_113802]	ATGCGGTCTAGAATTGGAAGCAAATCAGCAGAGGTTAAAAAGTCTATGGAAACTTACCAA
																	A_84_P610628	-2.02071	-1.01486	2.02071	down	AT3G28870	Arabidopsis thaliana uncharacterized protein mRNA, complete cds [NM_113808]	GGTTGAAACAGAAACTGCGTCATGTCACGACTGCAAGAGAAAGATTGAAACCTCTCTGGA
																	A_84_P308553	-2.20411	-1.1402	2.20411	down	AT3G28980	Arabidopsis thaliana uncharacterized protein mRNA, complete cds [NM_113819]	CAGGAGGCTATTGATACCTTTAGGTTCATGAAATCTGTCGCGGCTAAAATTATGGGAGGT
																	A_84_P97376	-2.115	-1.08066	2.115	down	AT3G29791	Arabidopsis thaliana uncharacterized protein mRNA, complete cds [NM_113907]	TGTAGAAAAGCAAAAGTCTTACTCTGGTGTCAAAAGAAGCAAGCAAAGTGGTCACACCCA
																	A_84_P576778	-2.1422	-1.09909	2.1422	down	AT3G30220	Arabidopsis thaliana uncharacterized protein mRNA, complete cds [NM_113921]	TATGCTTCGGATTTACCTCCATGCCCGTGGTCAAGTCCAAGCGAGGAGGACGACGAGGAA
																	A_84_P519996	-2.01765	-1.01268	2.01765	down	AT3G31350	Arabidopsis thaliana uncharacterized protein mRNA, complete cds [NM_113998]	ATTGGATCGATCGATCCCATCACTAGAACGATCGATCCAGGGTTCATCATCGAAGACAAA
																	A_84_P571442	-2.4195	-1.27471	2.4195	down	AT3G31400	Arabidopsis thaliana uncharacterized protein mRNA, complete cds [NM_114003]	ATGGGAAACGAAATCGGTTTGGGCTGTGAATTTACAGGAGCCTTTAGGACTCATGGAGTA
																	A_84_P573235	-2.06872	-1.04874	2.06872	down	AT3G32050	Arabidopsis thaliana uncharacterized protein mRNA, complete cds [NM_114028]	GATGTTGATTTTTGGATTACTATGATGCAGAACAAATTTGCAAATGAAGTTCCACCTTCC
																	A_84_P554574	-2.08115	-1.05738	2.08115	down	AT3G32100	Arabidopsis thaliana uncharacterized protein mRNA, complete cds [NM_114033]	CATGCTTGAAACCAATAAAGTTGGAGAAATTTGATGGCAATAACGAGACAGAGCTTGGAA
																	A_84_P541284	-2.11264	-1.07904	2.11264	down	AT3G32120	Arabidopsis thaliana uncharacterized protein mRNA, complete cds [NM_114035]	ACAAGAGAGTTGGGATCAATACTATTAAGCATAGAGCCTTTAGGACTCATGGAGTAAGGT
																	A_84_P574118	-2.18849	-1.12993	2.18849	down	AT3G32180	Arabidopsis thaliana uncharacterized protein mRNA, complete cds [NM_114040]	ATCCGAGGTTGACGTCAAGAACGAGGGGTCCACCTCGAATCCTGAACCAGCAGTGAAGGA
																	A_84_P561656	-2.02653	-1.01902	2.02653	down	AT3G32200	Arabidopsis thaliana uncharacterized protein mRNA, complete cds [NM_114042]	AGAAAGACCAACTCGCAGCAGTTCCTTTCCTAAGAGAGATAAGACTATAGCCCGAACTGA
																	A_84_P562539	-2.10411	-1.07321	2.10411	down	AT3G32960	Arabidopsis thaliana uncharacterized protein mRNA, complete cds [NM_114065]	ATACAGAACATTGAAGCATCATATCATCCGAAGGTGTTTTTCATCTTACCGTCAATACCT
																	A_84_P516472	-2.69373	-1.42961	2.69373	down	AT3G42310	Arabidopsis thaliana uncharacterized protein mRNA, complete cds [NM_114098]	AGATGAAGAAGAAGGAGCTGCAGCTGATGATTCTAGTGGTGGAGGACGAGCGCCGGCGGT
																	A_84_P584822	-2.21055	-1.1444	2.21055	down	AT3G42380	Arabidopsis thaliana uncharacterized protein mRNA, complete cds [NM_114105]	AATCGTGAGAAAGGTCCTATTGTCGAGGAATTCTGCCCGAATCATCGCAAGCGTTCTATT
																	A_84_P578566	-2.15535	-1.10792	2.15535	down	AT3G42870	Arabidopsis thaliana uncharacterized protein mRNA, complete cds [NM_114155]	ACACCTAGACCAGGAGGTCTCTTTAATATTTATGGAACTCCGCAAGGATCCAATGCAAAT
																	A_84_P559890	-2.10995	-1.07721	2.10995	down	AT3G42940	Arabidopsis thaliana uncharacterized protein mRNA, complete cds [NM_114162]	AAACAAATCTACCGTATGCATAACTGTTGGCATATGTTTTATGAAGGATGTGTTATGGAG
																	A_84_P534200	-2.08399	-1.05935	2.08399	down	AT3G42970	Arabidopsis thaliana uncharacterized protein mRNA, complete cds [NM_114165]	GATAGTTAACGTTGTGAGAAAAACAGAGGTCAATGTAGAGATTCAAAGTCCTAGTAAACC
																	A_84_P585722	-2.22255	-1.15222	2.22255	down	AT3G42990	Arabidopsis thaliana uncharacterized protein mRNA, complete cds [NM_114167]	AACCGAGCCAACTAAACAAACTCCGAGAACGCCTCAGAAACATCTGTCGGGTATATTTGG
																	A_84_P11789	-2.12382	-1.08666	2.12382	down	AT3G43250	Arabidopsis thaliana uncharacterized protein mRNA, complete cds [NM_114193]	CCTAAGAAACGTGATTCCGGTACTGTTTGCATAATCTCAAAGAAGAAGACGGGACTCGAA
																	A_84_P599976	-2.08633	-1.06097	2.08633	down	AT3G43260	Arabidopsis thaliana uncharacterized protein mRNA, complete cds [NM_114194]	TCGAAGGGAAGCACAAATCAATAGTTTCATAGATACTTCTGCTCTTGATGAATCAAAAGC
																	A_84_P12734	-2.28104	-1.18969	2.28104	down	AT3G43290	Arabidopsis thaliana uncharacterized protein mRNA, complete cds [NM_114197]	CTCAGAGAAGAAAACCAAAAGAAGGGAAAAAGATTTGGCAGATCCCTACGCGGCGAACAT
																	A_84_P554588	-2.04396	-1.03137	2.04396	down	AT3G45800	Arabidopsis thaliana uncharacterized protein mRNA, complete cds [NM_114449]	TCGGTCAAGATCCTGAAGGAGCTCATCTCTTGGTGAAACTAGCGAATACACCTTCTGATA
																	A_84_P528005	-3.49013	-1.80328	3.49013	down	AT3G45820	Arabidopsis thaliana uncharacterized protein mRNA, complete cds [NM_114451]	ATGCACGAGCAAAGTTGGACTCAGATTACATCAATTTGGGTGTAATCGGTGATGAAGCTT
																	A_84_P535092	-2.07818	-1.05532	2.07818	down	AT3G45910	Arabidopsis thaliana uncharacterized protein mRNA, complete cds [NM_114460]	TTAGCAACAAAACGTGTACTATGGTTTGATGGTGTGTCAAAACTGACTGAGGTAAGAATC
																	A_84_P20309	-2.00392	-1.00282	2.00392	down	AT3G46240	Arabidopsis thaliana uncharacterized protein mRNA, complete cds [NM_114493]	GATGGACAATGATTCTACATCAAACCAGCCTACAAATGAAATGGGAGAGATCGACGACCT
																	A_84_P508474	-3.00612	-1.5879	3.00612	down	AT3G46310	Arabidopsis thaliana uncharacterized protein mRNA, complete cds [NM_114499]	GTCCGATTCACATGGAAATGTTTGTCTTGTACTTGCCCTAATAAGTTTGATCTTAAACAG
																	A_84_P537762	-2.01068	-1.00768	2.01068	down	AT3G47920	Arabidopsis thaliana uncharacterized protein mRNA, complete cds [NM_114661]	CTCTGTCAAGGTCAACAGGTCTCAACTGATTCTAATATCACGCCTTCAGTTGGAACAGCA
																	A_84_P553697	-2.24787	-1.16856	2.24787	down	AT3G48220	Arabidopsis thaliana uncharacterized protein mRNA, complete cds [NM_114692]	CTTTGTCTGGTCTGATAGATTACAACCCTGTTAGCTTGTATGGAAACCTTTACTGGATAG
																	A_84_P539551	-2.02118	-1.0152	2.02118	down	AT3G49305	Arabidopsis thaliana uncharacterized protein mRNA, complete cds [NM_114790]	ACCAACCAATATTCCTTAAACAATCTTGAGGAGAGTATCCCCACGATCATGGATTATCCA
																	A_84_P581278	-2.00099	-1.00072	2.00099	down	AT3G55570	Arabidopsis thaliana uncharacterized protein mRNA, complete cds [NM_115414]	TCCAAAGCTTTATCAAGAAAAGTCCATCAACTCCAAACTGAAGAAAGATACAAAATCAGC
																	A_84_P119282	-2.22921	-1.15653	2.22921	down	AT3G56180	Arabidopsis thaliana uncharacterized protein mRNA, complete cds [NM_115476]	TCCAGAGGTTGATTATGCTTTTATCATTGCTTTGCTTGTCATGGTCGATGACAACGAGAA
																	A_84_P554622	-3.24707	-1.69914	3.24707	down	AT3G56670	Arabidopsis thaliana uncharacterized protein mRNA, complete cds [NM_115526]	TGTTGACGTCGAAGGTACTTTACCTAATGATACAAGGCGTTACAGATTTGTTATAATCTG
																	A_84_P573289	-2.1553	-1.10789	2.1553	down	AT3G57850	Arabidopsis thaliana uncharacterized protein mRNA, complete cds [NM_115647]	ATTACTCGTTCAATTCTGGAAAAGGTTTTGGGGAGGAACTCGCTATGTTTGTCAATTTAG
																	A_84_P528044	-2.09321	-1.06571	2.09321	down	AT3G57900	Arabidopsis thaliana uncharacterized protein mRNA, complete cds [NM_115652]	AGAGCTAAGAGAGATTTCTTCAATGGAGCACACATTACAATGACTAAAGTAGCAAGAACT
																	A_84_P556402	-2.11361	-1.07971	2.11361	down	AT3G59460	Arabidopsis thaliana uncharacterized protein mRNA, complete cds [NM_115808]	AAATGCGGAAGAGGTGGAACGCTTACATAAATTTATTGGGGAGTCGGAATGCGGTGAAGT
																	A_84_P575948	-2.26368	-1.17867	2.26368	down	AT3G60560	Arabidopsis thaliana uncharacterized protein mRNA, complete cds [NM_115920]	GCACTTCATGAGATTGGAGCTCAAACTGAAGTTGCAAAACGCGAGCACATGCATCATCTA
																	A_84_P10917	-2.08451	-1.05971	2.08451	down	AT3G60920	Arabidopsis thaliana uncharacterized protein mRNA, complete cds [NM_115956]	GCAGCTCAAAAGTCATCTACAAAGCCTAAATTGTTGTCCAAGGCTGAGATAATAAAGGTT
																	A_84_P519176	-2.04939	-1.0352	2.04939	down	AT3G62350	Arabidopsis thaliana uncharacterized protein mRNA, complete cds [NM_116100]	ACACAGACAATGTTCAGAATTAGACGTTTGGAGTTTACAAGATTCTACTCAAAAATGGGA
																	A_84_P14704	-2.03003	-1.0215	2.03003	down	AT3G62640	Arabidopsis thaliana uncharacterized protein mRNA, complete cds [NM_116129]	ACGGTCAAGAAAGGGTTTCATTGGATCAAAGACAGGTATTCTCATATTATACACGGATGA
																	A_84_P68334	-2.1915	-1.13192	2.1915	down	AT4G02000	Arabidopsis thaliana uncharacterized protein mRNA, complete cds [NM_116431]	ATGACATCTCTAACGATTGATCTCCTGTCAGTACTACGAAGGGAACCTTGGTTGTATAAC
																	A_84_P63974	-2.04602	-1.03282	2.04602	down	AT4G02910	Arabidopsis thaliana uncharacterized protein mRNA, complete cds [NM_116525]	GGGTATGGTCTTTAGTTGGGGGTATAGGGGTAATAACACAAGGGTAAAAAACTTCAAAAG
																	A_84_P565278	-2.03811	-1.02723	2.03811	down	AT4G03380	Arabidopsis thaliana uncharacterized protein mRNA, complete cds [NM_116576]	CACAATGACCAACGATGTCCATAGGTCAGAAGCAATTCAACCAACCTTATTACCAGGACC
																	A_84_P592927	-2.00754	-1.00543	2.00754	down	AT4G03580	Arabidopsis thaliana uncharacterized protein mRNA, complete cds [NM_116596]	TAACTGAAAAATGTGATGCACATGTTATGTTTGTCGTAGCAAAAGACATGATAAAGGCTC
																	A_84_P581321	-2.39557	-1.26037	2.39557	down	AT4G03740	Arabidopsis thaliana uncharacterized protein mRNA, complete cds [NM_116612]	GCAAAACATGAAGATTCTTGATTTCATGCGTTCAAAATTTTCTGATTTTCCCAATGACCC
																	A_84_P17565	-2.3159	-1.21157	2.3159	down	AT4G04730	Arabidopsis thaliana uncharacterized protein mRNA, complete cds [NM_116711]	GATTACTTATGGAGTAAGGCAAGTTTTTGAGGTGGGAAAATCATCAAGAGGTGCTCAAGA
																	A_84_P12844	-2.08757	-1.06182	2.08757	down	AT4G08630	Arabidopsis thaliana uncharacterized protein mRNA, complete cds [NM_116932]	AGCTGAGGAAGCTGAACATAGAGTCACAGTTATGGCAAAAATCAAGGAAAGGGCTTGACC
																	A_84_P609825	-2.01093	-1.00786	2.01093	down	AT4G09850	Arabidopsis thaliana uncharacterized protein mRNA, complete cds [NM_117053]	ATAAACACCGGAAAACATCCGGTCATGTAAACAAAAAGGAAAAAACTTTCTCTGTTCTCT
																	A_84_P603617	-2.04632	-1.03303	2.04632	down	AT4G09860	Arabidopsis thaliana uncharacterized protein mRNA, complete cds [NM_117054]	ATCGAACCAAACCGGAACCGACGTCAACACGCTAAAACTAAAAGTCTAGAACAAAAATAA
																	A_84_P531621	-2.04556	-1.0325	2.04556	down	AT4G10220	Arabidopsis thaliana uncharacterized protein mRNA, complete cds [NM_117090]	TACGACTGTGGACGAAAATTATAATACTGACAAAACAGTGAAAAACACAGAGAGGTATTC
																	A_84_P549355	-2.07437	-1.05268	2.07437	down	AT4G10880	Arabidopsis thaliana uncharacterized protein mRNA, complete cds [NM_117157]	ACTCTTGCGTAGGATTTCTAATTCTGGTTATGGTAAGCGTGCAATCGTACGCTTCGGTGA
																	A_84_P501467	-2.08784	-1.06201	2.08784	down	AT4G12220	Arabidopsis thaliana uncharacterized protein mRNA, complete cds [NM_117292]	TTAGCTACCATTTTTTGTGTGATATCTTAGCCCCAGAGATCGCGACGGAGGCAATCAACT
																	A_84_P552898	-2.05564	-1.03959	2.05564	down	AT4G12930	Arabidopsis thaliana uncharacterized protein mRNA, complete cds [NM_117362]	ACAAGATAAAGTTCGAGGTTATGTTCAGCTTTGGGGCGAGTGGAAGAATCATCAGGGATA
																	A_84_P607174	-2.10139	-1.07134	2.10139	down	AT4G13261	Arabidopsis thaliana uncharacterized protein mRNA, complete cds [NM_117397]	AATGGAATATGACATGAAGCTTCCCCATTACTCGCAAAAACAGTATGATTTTCTAGAGGC
																	A_84_P85139	-2.02699	-1.01934	2.02699	down	AT4G14260	Arabidopsis thaliana uncharacterized protein mRNA, complete cds [NM_117503]	AACTTGCTCTACCTTTTACACTAGTGTAAGGCCACTAAAGAACGTTAGTTTCCCTTACTG
																	A_84_P572446	-2.02908	-1.02082	2.02908	down	AT4G15050	Arabidopsis thaliana uncharacterized protein mRNA, complete cds [NM_117592]	TGGCTACCAAGTTATAGACAAATACAATATTCCCGGATACTCAATACTCGGTCATATAAT
																	A_84_P196774	-2.00051	-1.00036	2.00051	down	AT4G15060	Arabidopsis thaliana uncharacterized protein mRNA, complete cds [NM_117593]	GCAAAACGAGATAGATTATCTTGAAAAACTTAAGAAACGCTTGTTGCTTACTAACTGGCA
																	A_84_P23367	-2.01978	-1.0142	2.01978	down	AT4G15650	Arabidopsis thaliana uncharacterized protein mRNA, complete cds [NM_117656]	CGGCCAGGGAAAATGATGAAATTCCGGTTTTAAAGGATGAAGATAAAGTTGATGTTGTAG
																	A_84_P552910	-2.03443	-1.02462	2.03443	down	AT4G16090	Arabidopsis thaliana uncharacterized protein mRNA, complete cds [NM_117702]	CCTGATCAAAGCAAAGATTTTGCAGTTGCTGTCAAGTGTTTAGGACCTATGATCAATTTC
																	A_84_P530768	-2.03478	-1.02487	2.03478	down	AT4G18000	Arabidopsis thaliana uncharacterized protein mRNA, complete cds [NM_117910]	AGAAGTGGATTATTGAGTTTGATGATGAGTATGAAGTAACTGCTGGACGTAGCGACATAT
																	A_84_P508590	-2.4666	-1.30252	2.4666	down	AT4G18850	Arabidopsis thaliana uncharacterized protein mRNA, complete cds [NM_118001]	ATCTAGGGGATTCACCAGCAAGCTCCGACGTGACGGAAGGATCCAACAGCGACGAGGATT
																	A_84_P605430	-2.05287	-1.03765	2.05287	down	AT4G19095	Arabidopsis thaliana uncharacterized protein mRNA, complete cds [NM_118028]	AGTTTCTGTTGGATCATGATAGTGTTACACTGTGACAATACCTAAGATGCTAGTGATAAC
																	A_84_P538761	-2.02258	-1.0162	2.02258	down	AT4G19240	Arabidopsis thaliana uncharacterized protein mRNA, complete cds [NM_118044]	TCAAGCCCCATGAATCCGGTTAATCTCTGTCATTTGATTAGAAGATTATTTGTGCTTTGG
																	A_84_P561788	-2.00984	-1.00708	2.00984	down	AT4G19620	Arabidopsis thaliana uncharacterized protein mRNA, complete cds [NM_118082]	TATGATCAGATGCCTCAGCAAATGCATCTTGGCGTTAAACTCAAGTCTGATGGAAGAGGG
																	A_84_P292044	-4.47221	-2.16099	4.47221	down	AT4G20530	Arabidopsis thaliana uncharacterized protein mRNA, complete cds [NM_118172]	CTCGTTCAGAAGCGATTGGATCGTATTAAAGCTCATATTGACGATACGAAGGCGGCAGAA
																	A_84_P12876	-2.30987	-1.20781	2.30987	down	AT4G20670	Arabidopsis thaliana uncharacterized protein mRNA, complete cds [NM_118185]	ACTTTAGGTATGAGTTATATCCTTTTCTTAGAAACTACAGCAACAGTACAATGAGAGCTC
																	A_84_P563564	-2.02342	-1.0168	2.02342	down	AT4G22400	Arabidopsis thaliana uncharacterized protein mRNA, complete cds [NM_118366]	ATCGACTTCAGTTACCAGAAAATCCCTCTACTCTAGCCATAATTATCGGCACTTCAACTG
																	A_84_P566226	-2.17548	-1.12134	2.17548	down	AT4G23080	Arabidopsis thaliana uncharacterized protein mRNA, complete cds [NM_118437]	CTTGGAGAAATGTAGGACATCTTATTGTTTATGGAGGCCCCAAGTGTAATTAAACTTCCA
																	A_84_P607209	-2.01914	-1.01374	2.01914	down	AT4G23370	Arabidopsis thaliana uncharacterized protein mRNA, complete cds [NM_118466]	ACAAGTGTACCTGAATGGATCAATAGAAACATTTCAGGGAGATCATTTGGTCTTCTACAA
																	A_84_P600987	-2.29777	-1.20023	2.29777	down	AT4G23380	Arabidopsis thaliana uncharacterized protein mRNA, complete cds [NM_118467]	TATCATGAATGGTAAGGGAGAAGCTTTGATTCCACAAATCTACACTATAGAGACACATGA
																	A_84_P526345	-2.13169	-1.092	2.13169	down	AT4G24030	Arabidopsis thaliana uncharacterized protein mRNA, complete cds [NM_118535]	AACCGAGAAAATGTAAATATAAGTATATAAAACGATTATTGTTTGTCAGAAATAGCGCAT
																	A_84_P238093	-2.16145	-1.112	2.16145	down	AT4G24410	Arabidopsis thaliana uncharacterized protein mRNA, complete cds [NM_118574]	ATTGAAATTCGACGGAAAACAGTCGGAAAAAGCCGTGATGTGAGGCCGATTCAGGAGAAA
																	A_84_P575144	-2.14481	-1.10085	2.14481	down	AT4G25510	Arabidopsis thaliana uncharacterized protein mRNA, complete cds [NM_118683]	AGCAGACGACCAATGTAGGCAGAACTATAAGTCTATTTGTAGCCAATATTTATATTTGAG
																	A_84_P505078	-2.01409	-1.01013	2.01409	down	AT4G26040	Arabidopsis thaliana uncharacterized protein mRNA, complete cds [NM_118737]	CTGCCGAAACAAGTTTTTGCAGTTTCTGTCATAAATGATTATTTAGTTTGTATCCAAGCC
																	A_84_P535239	-2.14516	-1.10109	2.14516	down	AT4G28870	Arabidopsis thaliana uncharacterized protein mRNA, complete cds [NM_119031]	GAGGAAAATAGAGAAGACGATGGTGACATAGCGTCTGATGGAGACGTCAATCTAGAAGAC
																	A_84_P540572	-2.25768	-1.17484	2.25768	down	AT4G30970	Arabidopsis thaliana uncharacterized protein mRNA, complete cds [NM_119245]	CAAGCATGAGACCAAAACATATGATTTTACTAACTCGACTTACTCCACAAGCCCTCTATC
																	A_84_P218088	-2.78024	-1.47521	2.78024	down	AT4G33600	Arabidopsis thaliana uncharacterized protein mRNA, complete cds [NM_119516]	GAAAGAAAGATGGCAAATGTTGTAGGACGCAAACACAGTTATGGTTCGCTAGATGGATGT
																	A_84_P514858	-2.03414	-1.02442	2.03414	down	AT4G34690	Arabidopsis thaliana uncharacterized protein mRNA, complete cds [NM_119635]	ACAAAGGTTGCAAAGCAAAATCAGGAAGATCTTCAAAAGATCGTGGCACTTCTCGTATCT
																	A_84_P613474	-2.07942	-1.05618	2.07942	down	AT4G35210	Arabidopsis thaliana uncharacterized protein mRNA, complete cds [NM_119687]	ATCATTCGAAAAAGTACTCAAGAGTTTAAAAACAAGCCAAAACAAAAACGACGCTTTGGC
																	A_84_P64214	-2.02066	-1.01483	2.02066	down	AT4G35680	Arabidopsis thaliana uncharacterized protein mRNA, complete cds [NM_119733]	CTAAGAAAGAGAAAGCGAGTTTAGATATTGAGAGACCTGATAACTTCTCTAAAGAACTTG
																	A_84_P550337	-2.16941	-1.1173	2.16941	down	AT4G36170	Arabidopsis thaliana uncharacterized protein mRNA, complete cds [NM_119784]	GACATCAGTGGCTCAACGGTCTTATTCAGAATCAGCAGCAAACTATTGGCACGTGACAAA
																	A_84_P555657	-2.00901	-1.00648	2.00901	down	AT5G01130	Arabidopsis thaliana uncharacterized protein mRNA, complete cds [NM_120191]	TTGGTAACATCCTCTGCATTGAAAACTTCTTTAAGGAACTTGATTTTGAAGAACCCCGAG
																	A_84_P542371	-2.01728	-1.01241	2.01728	down	AT5G01140	Arabidopsis thaliana uncharacterized protein mRNA, complete cds [NM_120192]	TGTAACACCTAAGATTTCTAGCTCAACATTTTCCGTGTTGAAGAAGTTTCAGATTCTCAC
																	A_84_P19596	-2.02936	-1.02102	2.02936	down	AT5G01440	Arabidopsis thaliana uncharacterized protein mRNA, complete cds [NM_120222]	AAACTATGTGTCATTAAAAAGGCCATGGATTGCCGAGACGGTGGTTACACAGAGCAACGA
																	A_84_P560974	-2.52153	-1.3343	2.52153	down	AT5G03400	Arabidopsis thaliana uncharacterized protein mRNA, complete cds [NM_120419]	GAGCGTAAAGTTCACTTTGTTACCGAGGCTAAGTATTGGGAGATCATGTACGGGTACTTA
																	A_84_P596617	-2.17213	-1.11911	2.17213	down	AT5G03750	Arabidopsis thaliana uncharacterized protein mRNA, complete cds [NM_120456]	AGAAACAGTCATCCACACAAGCTATATCCACCCGTGAACTCATCTTGCAAGATCCTTGGT
																	A_84_P21500	-2.20325	-1.13964	2.20325	down	AT5G05030	Arabidopsis thaliana uncharacterized protein mRNA, complete cds [NM_120585]	ATGTTATGGTCTAAAAGATGGAAAGAAGTTAATTTTGTTCAAATATGGTGGACCTGGAGG
																	A_84_P601953	-2.14269	-1.09943	2.14269	down	AT5G06010	Arabidopsis thaliana uncharacterized protein mRNA, complete cds [NM_120683]	GACAAGAGAAAGTTTGCTTTTGAAACCTTTCGTTGGGATCATAAGAACAATCACCCCAAA
																	A_84_P524678	-2.41092	-1.26959	2.41092	down	AT5G11660	Arabidopsis thaliana uncharacterized protein mRNA, complete cds [NM_121204]	TTGGTGGGTAACCGATGTAAGATATGACAGACCAGATGTGCATATTGGTTATTGGCCAAA
																	A_84_P16961	-2.48464	-1.31304	2.48464	down	AT5G16090	Arabidopsis thaliana uncharacterized protein mRNA, complete cds [NM_121614]	TGGCACAACCTGAAGAGGATTTGTTGCAACTTCAAGTCACAGCTGTGGATGATGAAGCAA
																	A_84_P528248	-2.00917	-1.0066	2.00917	down	AT5G17180	Arabidopsis thaliana uncharacterized protein mRNA, complete cds [NM_121724]	TTCTGACAATGATGAAAAGAAAACAGAGAATCAACTTCAAATTCCAAAGAAGGTCTCTCG
																	A_84_P12243	-2.16744	-1.11599	2.16744	down	AT5G19270	Arabidopsis thaliana uncharacterized protein mRNA, complete cds [NM_121932]	GTCCGGTTTCATAATGGTTTACTCAATAAGCCACAAGGTGGACCGGCCTGGCTTTATAAT
																	A_84_P197064	-2.05122	-1.03648	2.05122	down	AT5G23180	Arabidopsis thaliana uncharacterized protein mRNA, complete cds [NM_122224]	ACAAAAGAGGTAGCTACTGTGTTATTTAAACAAGACAACGCATCTTCTTCGGGTAAGTAG
																	A_84_P66194	-2.43367	-1.28313	2.43367	down	AT5G25000	Arabidopsis thaliana uncharacterized protein mRNA, complete cds [NM_122409]	TGAGGAAATTGAAATTGAGGATAAGTCAAACGCAGATGCAGATGTGGGTGAGATGGAGAT
																	A_84_P603797	-2.59158	-1.37383	2.59158	down	AT5G25200	Arabidopsis thaliana uncharacterized protein mRNA, complete cds [NM_122429]	CGTATGTCCAGTTCCTTTTTGCAAATGAAATTGATCTGATGATGGTGCAAAGAAGGGAAC
																	A_84_P526480	-2.21166	-1.14513	2.21166	down	AT5G25600	Arabidopsis thaliana uncharacterized protein mRNA, complete cds [NM_122471]	AGAAGAAACAATATCGCAAAGATTATGGAGTAAGGTTTTATTCGGAGTCTGATAACACAC
																	A_84_P521170	-2.02345	-1.01682	2.02345	down	AT5G25960	Arabidopsis thaliana uncharacterized protein mRNA, complete cds [NM_122497]	TTTCGACTACCTCGCAAAAACAACATTTCATCACCGATACCAACAGCGGGAATTGGTGGT
																	A_84_P612689	-2.15176	-1.10552	2.15176	down	AT5G26840	Arabidopsis thaliana uncharacterized protein mRNA, complete cds [NM_122566]	TGGCATGGCGACTGCGGCTACTCTGACAATGGCGGTAGCACCCAAAACAGTGCGGCTGCT
																	A_84_P554853	-2.00305	-1.0022	2.00305	down	AT5G27340	Arabidopsis thaliana uncharacterized protein mRNA, complete cds [NM_122616]	AGAAATAGTATCACGATCCCATTGCAAAGATATCGACATAGAACTTGATTGGTGTCCTCG
																	A_84_P511424	-2.02139	-1.01535	2.02139	down	AT5G28070	Arabidopsis thaliana uncharacterized protein mRNA, complete cds [NM_122690]	ACCAAGATGGAGTTGATCATGTGAATGAGGATGCTGATGAGGCTCTTGATGGTGAGGATG
																	A_84_P605589	-2.01725	-1.01239	2.01725	down	AT5G28090	Arabidopsis thaliana uncharacterized protein mRNA, complete cds [NM_122692]	GTTCGAATCCCATCGAAAAATTGGATTTTAGGGATGATTGAAGAGTTAGCCAGAAGAAAG
																	A_84_P197704	-2.0897	-1.0633	2.0897	down	AT5G28190	Arabidopsis thaliana uncharacterized protein mRNA, complete cds [NM_122702]	CAAAAGAAACGCCATGAAGTTCTTACTCGAAAGTATTATGAATTGGTGGACAAAGGATAT
																	A_84_P16965	-2.1469	-1.10225	2.1469	down	AT5G28410	Arabidopsis thaliana uncharacterized protein mRNA, complete cds [NM_122724]	CCTAATGGAAACAAAGCAATGATGAGTTCAAAAGCCGAAGCTCGGGATCAAATGCCATTA
																	A_84_P553966	-2.13108	-1.09158	2.13108	down	AT5G28550	Arabidopsis thaliana uncharacterized protein mRNA, complete cds [NM_122738]	GCAAATCTGCATTTTATCTAGATAATCTCCATCAACATGGTGCACGAGAAACCGAGAAGT
																	A_84_P15085	-2.01364	-1.0098	2.01364	down	AT5G28730	Arabidopsis thaliana uncharacterized protein mRNA, complete cds [NM_122756]	GTGATCAAATTGCTGAACACATATGGTCAGTAAAAGGATATGGATCTCGACGTTGTCGAT
																	A_84_P569042	-2.19311	-1.13298	2.19311	down	AT5G28810	Arabidopsis thaliana uncharacterized protein mRNA, complete cds [NM_122764]	AACGCCTGCAGATGATGTTATAGCAGAAGTATCTCATAAGAAGCAAAGAACAGGGAAAGC
																	A_84_P10217	-2.14447	-1.10062	2.14447	down	AT5G28950	Arabidopsis thaliana uncharacterized protein mRNA, complete cds [NM_122779]	ATCAACAGAGAGAATATGCCAATCAGTGGAGAGAAACAATAGCATCAAACATGTGGAACA
																	A_84_P590449	-2.02941	-1.02106	2.02941	down	AT5G29070	Arabidopsis thaliana uncharacterized protein mRNA, complete cds [NM_122791]	CAAAGTCATACTCAAGTGTGCTCAAGACTATGGTCCGAATGGGGAAGAAGGAGGAGAAAA
																	A_84_P560182	-2.49313	-1.31796	2.49313	down	AT5G34885	Arabidopsis thaliana uncharacterized protein mRNA, complete cds [NM_122878]	ACTTGTGGAAACATTGTGTCTCAATCTCCAAAAGTGCTTGAAATGTATATTGCGTGTACT
																	A_84_P106992	-2.1796	-1.12406	2.1796	down	AT5G35090	Arabidopsis thaliana uncharacterized protein mRNA, complete cds [NM_122900]	CGGTTCAAAACCTTTTGCGGTAAAGAATGAATCACACATTTCTATCTACCAAATAATCTG
																	A_84_P594908	-2.00017	-1.00012	2.00017	down	AT5G35230	Arabidopsis thaliana uncharacterized protein mRNA, complete cds [NM_122914]	AGAAGACGCTAAGGAGTTGCATGATACCATCAAATTCTTACTTGCAATACACATTGATCC
																	A_84_P603815	-2.01494	-1.01074	2.01494	down	AT5G35540	Arabidopsis thaliana uncharacterized protein mRNA, complete cds [NM_122945]	ACGAAGCAGTTACCTTGATTCATTCACTTGGAATGAAAAATGTCCTCATAGACATGTCAG
																	A_84_P553082	-2.07425	-1.05259	2.07425	down	AT5G36080	Arabidopsis thaliana uncharacterized protein mRNA, complete cds [NM_122999]	ATCAATGATATTTGCATATGACGTATGGTGGAGAGAACGAGAGTTTGTAGGCGTGGAAGT
																	A_84_P586014	-2.33572	-1.22387	2.33572	down	AT5G36190	Arabidopsis thaliana uncharacterized protein mRNA, complete cds [NM_123010]	GCTGATCCGTTCCAACGGGCTGATCCAAGAATATTATGCTCGAAGTCTGAGGAAAATGAT
																	A_84_P561951	-2.02604	-1.01866	2.02604	down	AT5G36770	Arabidopsis thaliana uncharacterized protein mRNA, complete cds [NM_123025]	AACTGGTGGCTTACACAAACAAATCCAGATGATGATACTAAAAATCATTTGGGATATTGG
																	A_84_P501660	-2.21336	-1.14624	2.21336	down	AT5G36980	Arabidopsis thaliana uncharacterized protein mRNA, complete cds [NM_123056]	CTATGACCGCGATGAAACTGTGGAGTCAAATGATGATGACGAAGCTGAAGGTGATGATGA
																	A_84_P523854	-2.04712	-1.03359	2.04712	down	AT5G37320	Arabidopsis thaliana uncharacterized protein mRNA, complete cds [NM_123091]	ACTGAAGATAAGTTTCGATGAAGTCAACATCAAAGAGATAACTATCGGTAAAACAGAGGC
																	A_84_P513199	-2.22558	-1.15418	2.22558	down	AT5G37520	Arabidopsis thaliana uncharacterized protein mRNA, complete cds [NM_123111]	GACATTCTCGGATAACAATCATAGTTATAAAGTATACGAGGATTTAGATTCAGGACTACC
																	A_84_P507881	-2.03166	-1.02266	2.03166	down	AT5G38190	Arabidopsis thaliana uncharacterized protein mRNA, complete cds [NM_123179]	ATACCGGCGAGTACGTTTGAAGAGTTTGAGGAGTGGAAAGAGAAAATTGACGCGTTCAAC
																	A_84_P204018	-2.06353	-1.04511	2.06353	down	AT5G38370	Arabidopsis thaliana uncharacterized protein mRNA, complete cds [NM_123198]	GTTGTACATCATCAACTTCCTTACATAGATACACTCATCATCTTCCGGTGTTTGAGTTGA
																	A_84_P591358	-2.20729	-1.14228	2.20729	down	AT5G38400	Arabidopsis thaliana uncharacterized protein mRNA, complete cds [NM_123201]	GCTCTCATCAAAATGTGTTGAGGAGTGGCCGCACATGTTAACATATGAAGAGGAATGGAC
																	A_84_P514090	-2.00318	-1.00229	2.00318	down	AT5G39010	Arabidopsis thaliana uncharacterized protein mRNA, complete cds [NM_123263]	GAATAGTGATCAATGTGTCGTGAAAAAGGGTTACCTAACATATGCTATGAAACTTCATAG
																	A_84_P567282	-3.17025	-1.66459	3.17025	down	AT5G39170	Arabidopsis thaliana uncharacterized protein mRNA, complete cds [NM_123279]	ATGTATAAATTTGGAGAACTCACCAATTTCGAATATACTGCTTCGCCCTATATTAGCTAC
																	A_84_P541578	-2.00781	-1.00562	2.00781	down	AT5G39200	Arabidopsis thaliana uncharacterized protein mRNA, complete cds [NM_123282]	TCCAAAACAAGAATGGAGTATCCAATCGAACGAGTCTTTGTTCAGTATTCACATGGGAGA
																	A_84_P586024	-2.68916	-1.42716	2.68916	down	AT5G39200	Arabidopsis thaliana uncharacterized protein mRNA, complete cds [NM_123282]	AAGACATCACTAAACACGAAGAGTGAAAGTGGAAAAAGAGAACTATCAAGACTTGACTCG
																	A_84_P576193	-2.05285	-1.03763	2.05285	down	AT5G39430	Arabidopsis thaliana uncharacterized protein mRNA, complete cds [NM_123305]	TAACTACTTTGAGATTGATTTGGACGTGCATCGGTTTAGCTACCTTTCAAGAAAAGGGCT
																	A_84_P598494	-2.13052	-1.09121	2.13052	down	AT5G39870	Arabidopsis thaliana uncharacterized protein mRNA, complete cds [NM_123350]	TTACCGAGAGGTAGCCGCGTGACAAATAAAGGAAATATCAATGGTATCTTAAAAAGTGCT
																	A_84_P558415	-2.07447	-1.05274	2.07447	down	AT5G41530	Arabidopsis thaliana uncharacterized protein mRNA, complete cds [NM_123517]	GCAAACGCTAGCTGGAGTTTGATGTTACTTATTCAACAAGAAAATAATTTCTGCTTTTGG
																	A_84_P579766	-2.12367	-1.08656	2.12367	down	AT5G41720	Arabidopsis thaliana uncharacterized protein mRNA, complete cds [NM_123537]	GAGTGGGTAGGGATGGTGTCTATAATCTACGAGAGAGTTTGTTTGAATAAAGATGACGTT
																	A_84_P528304	-2.27949	-1.18871	2.27949	down	AT5G42955	Arabidopsis thaliana uncharacterized protein mRNA, complete cds [NM_123661]	GACTTGTGGAAACATTGTGTCTCAATTTCCAAAAGTGCTTCAAATATGGAATGCTTTTAC
																	A_84_P522103	-2.10814	-1.07597	2.10814	down	AT5G43390	Arabidopsis thaliana uncharacterized protein mRNA, complete cds [NM_123705]	AGTGACTACGAGAGTGTCCCGGAGAGTTTTGAGAAATGGGAGACGGATTATGAAGTTGTT
																	A_84_P554893	-2.08025	-1.05675	2.08025	down	AT5G46300	Arabidopsis thaliana uncharacterized protein mRNA, complete cds [NM_124000]	AGGGTTTGAAAATGAGGATGAAAGTGTTCATTGGAGAAAAGGAGTCTGAAGACATACACT
																	A_84_P561984	-2.12788	-1.08941	2.12788	down	AT5G46380	Arabidopsis thaliana uncharacterized protein mRNA, complete cds [NM_124008]	CACTGCGAACTTGAGGTTTGACGATGAAGATGACTTCCACACACGGTTTAGCAATCACTT
																	A_84_P18767	-2.65649	-1.40952	2.65649	down	AT5G46810	Arabidopsis thaliana uncharacterized protein mRNA, complete cds [NM_124052]	TCCAAAAACAAACAATTTGCTGCTGACAGTGGGGAAGATTTACTTAGGGTATTGGCCAGA
																	A_84_P609175	-2.1525	-1.10602	2.1525	down	AT5G48860	Arabidopsis thaliana uncharacterized protein mRNA, complete cds [NM_124263]	TTTCTATAAAGAACAATGTCCATATCTTCTCAGCTACGAGGTATCCGAGAGTAAGGCGAA
																	A_84_P612737	-2.18542	-1.12791	2.18542	down	AT5G49260	Arabidopsis thaliana uncharacterized protein mRNA, complete cds [NM_124303]	GTTTTTTCTAATGATGAATCCAACATTGGGATTTGCAAGAAGGGATCAAGATGGGTCAAG
																	A_84_P539856	-2.02885	-1.02066	2.02885	down	AT5G50540	Arabidopsis thaliana uncharacterized protein mRNA, complete cds [NM_124441]	CAACTAGGCGATTCGAAATCGTCGATCATTATCGAAGTGAAGATTCGAAATTCCCAGTTT
																	A_84_P567322	-2.25304	-1.17187	2.25304	down	AT5G50880	Arabidopsis thaliana uncharacterized protein mRNA, complete cds [NM_124466]	CATGAGGGATATCTGTAAGTATGCCAACAACGTTGATGGTGAGATGACCATAGTAGCCAA
																	A_84_P541616	-2.07596	-1.05378	2.07596	down	AT5G50910	Arabidopsis thaliana uncharacterized protein mRNA, complete cds [NM_124469]	TATCAGTTGGGTTATCAAGAAAGTAGACCAAGCACACACTTTAGAAAGCCCATTAACAAC
																	A_84_P512361	-2.04743	-1.03381	2.04743	down	AT5G51650	Arabidopsis thaliana uncharacterized protein mRNA, complete cds [NM_124544]	GGTAACGAAAATGACTACTTTGATACAAAAATCCTTGAAGAAGAAGTTGGCATTATCTGG
																	A_84_P593186	-2.04892	-1.03486	2.04892	down	AT5G52130	Arabidopsis thaliana uncharacterized protein mRNA, complete cds [NM_124592]	TCGTCGTCTAGAACGAGAAATCTTGTATCCGAAAAAACTCAGTAAGACCATTATATGTAT
																	A_84_P587830	-2.32474	-1.21707	2.32474	down	AT5G53410	Arabidopsis thaliana uncharacterized protein mRNA, complete cds [NM_124720]	GGGACAAATATTGGGCCGGTCCGATGTGGATCGGGTTGAGTATGTACGGATCGGGCTCTG
																	A_84_P515031	-2.0002	-1.00015	2.0002	down	AT5G53690	Arabidopsis thaliana uncharacterized protein mRNA, complete cds [NM_124748]	CAGGTAAAGTCATATGTGATAAGAAAAGAAAGCAATATGACGAGTGTTTAGAGGCAGTTC
																	A_84_P515930	-2.01518	-1.01091	2.01518	down	AT5G53780	Arabidopsis thaliana uncharacterized protein mRNA, complete cds [NM_124757]	TACGACATGAGTTCCCAAAAAGTACACCACTTTACATCATCTATGCCTCTAAATTGGCCT
																	A_84_P566442	-2.03875	-1.02769	2.03875	down	AT5G54330	Arabidopsis thaliana uncharacterized protein mRNA, complete cds [NM_124813]	TTTCTTTCTGGATAATTTACGCTTCATTGGTGGTAATTCTACATTTAAGGCTCCTTTCCA
																	A_84_P165123	-2.54853	-1.34967	2.54853	down	AT5G54420	Arabidopsis thaliana uncharacterized protein mRNA, complete cds [NM_124822]	TACTGTCGATCTGTCTGATTACTCCATGAATGGTGGATTTGGTTATTTCGGTGCACCAGC
																	A_84_P510598	-2.04215	-1.03009	2.04215	down	AT5G55010	Arabidopsis thaliana uncharacterized protein mRNA, complete cds [NM_124883]	GCTGAACACATATTCTCTTTACGACTTCAAATTCGTTTCAAACTTTCTCGATAGAAAGTC
																	A_84_P595866	-2.0612	-1.04349	2.0612	down	AT5G55870	Arabidopsis thaliana uncharacterized protein mRNA, complete cds [NM_124969]	GTGTATTCTGGCACCTTACCTACAAACAAATCAACACGTTTCTAACCAATACAAATCAAC
																	A_84_P570916	-2.16706	-1.11574	2.16706	down	AT5G56060	Arabidopsis thaliana uncharacterized protein mRNA, complete cds [NM_124988]	ATAAGACAACAGACCCATTTAACAGGTGGGGGATTGAGACTCTAGCTGGAGAAAAGGGTT
																	A_84_P522147	-2.08318	-1.05878	2.08318	down	AT5G56070	Arabidopsis thaliana uncharacterized protein mRNA, complete cds [NM_124989]	GTTATTGGGTATATTAACTATTCGTATTGGTTAAAAGGGAGTTGTCAACTTCAGTTGACC
																	A_84_P539881	-2.24419	-1.16619	2.24419	down	AT5G57730	Arabidopsis thaliana uncharacterized protein mRNA, complete cds [NM_125156]	ACCTCACACACTTTAAAAGCATAAAGACAGTATTTTGGGTAAATCATGCATATGCTCTAG
																	A_84_P559366	-2.48898	-1.31555	2.48898	down	AT5G60000	Arabidopsis thaliana uncharacterized protein mRNA, complete cds [NM_125393]	GATTTTATCGTTGGAACAACAATAAGAGAATCTGGGACAAGGTTTTTCCGATCATTTGGA
																	A_84_P607442	-2.02692	-1.01929	2.02692	down	AT5G61605	Arabidopsis thaliana uncharacterized protein mRNA, complete cds [NM_125554]	CATTGCAATTTGCATGTCTACGAATTCGTCTTGCATTGGTAATCCAATATTCCATGTGAT
																	A_84_P595887	-2.04138	-1.02954	2.04138	down	AT5G61710	Arabidopsis thaliana uncharacterized protein mRNA, complete cds [NM_125565]	GAGGAATTCATCGTCAGATTCTATGCGCAAATGAAGATGCAAAATCAGGTTTACACTGAT
																	A_84_P501762	-2.23556	-1.16064	2.23556	down	AT5G66340	Arabidopsis thaliana uncharacterized protein mRNA, complete cds [NM_126032]	CCTGCGACACTCAAATTAAAAATTCGGTTTGGAAAGCTTGATGCTGTGGACCTGAGGCTT
																	A_84_P546379	-2.06604	-1.04687	2.06604	down	AT2G02440	Arabidopsis thaliana uncharacterized protein mRNA, complete cds [NM_126300]	TGAGAATTATATGTTGACAGAGGATCAAAGTACAAAGACGACTGATAAAAAACCGGACAC
																	A_84_P613065	-2.50752	-1.32626	2.50752	down	AT2G04870	Arabidopsis thaliana uncharacterized protein mRNA, complete cds [NM_126519]	ATTACGACGATTCCGATGAAAGAGATGACAGAGGTGGTGATAGAGACTTACGTTTCGATT
																	A_84_P573900	-2.15921	-1.1105	2.15921	down	AT2G05360	Arabidopsis thaliana uncharacterized protein mRNA, complete cds [NM_126559]	CAAGTCGGCATAGTACAAGTCGGCATAGTACAAGTTTGTCGACTACAAATCTGCTTACAA
																	A_84_P536649	-2.34365	-1.22876	2.34365	down	AT2G06420	Arabidopsis thaliana uncharacterized protein mRNA, complete cds [NM_126641]	ATAGTGTCCCGAAAGAGAAGGATCAAGAGAAAGATGGTGTCCCAAAAGAGAATGACCCGA
																	A_84_P21724	-2.04852	-1.03458	2.04852	down	AT2G06645	Arabidopsis thaliana uncharacterized protein mRNA, complete cds [NM_126656]	GAATTAGGCGTGACGACAAAGCTCTGTGGACTGAACATGCGTCTGATGTTTGCAATGATT
																	A_84_P513568	-2.0006	-1.00043	2.0006	down	AT2G07190	Arabidopsis thaliana uncharacterized protein mRNA, complete cds [NM_126691]	TTAGATAAATCTATGGGACACTTATCTCAACTGTCACAGCTATCCGGATTTGATTCCACA
																	A_84_P559667	-2.08539	-1.06032	2.08539	down	AT2G07280	Arabidopsis thaliana uncharacterized protein mRNA, complete cds [NM_126697]	CAAGTGTTCAAGACCCCAATCCATAATCAGGTACATCATACCATTCCAAATACATATACT
																	A_84_P146788	-2.62931	-1.39468	2.62931	down	AT2G07310	Arabidopsis thaliana uncharacterized protein mRNA, complete cds [NM_126700]	AAACGATTCGGAAACTACTGTTACACATGGCATTTCGTGGATTTTCCACACTGTTGGTTT
																	A_84_P10378	-3.0013	-1.58559	3.0013	down	AT2G07691	Arabidopsis thaliana uncharacterized protein mRNA, complete cds [NM_126742]	AACAAGCCCCTTTACCGATGACAGTTGTACCAACAGCTGTTTATCAAGGATGACTGGACA
																	A_84_P23617	-2.88163	-1.52688	2.88163	down	AT2G07692	Arabidopsis thaliana uncharacterized protein mRNA, complete cds [NM_126743]	GTGAGAGAAACCCCTAGGAACTTTAGAAGAAATCTGTGCTTAGTGATTCCTTCTTTGAAT
																	A_84_P529539	-2.18726	-1.12912	2.18726	down	AT2G09970	Arabidopsis thaliana uncharacterized protein mRNA, complete cds [NM_126784]	TGTAATAATTATCTCAACGGTTCCGGTGACACAAATATCCAGCGATGAGCTAGATTCGGT
																	A_84_P544625	-2.02711	-1.01942	2.02711	down	AT2G10560	Arabidopsis thaliana uncharacterized protein mRNA, complete cds [NM_126809]	TCATCGGGTTTTTCCATCGAGAGAAATCAAAGGAAGAAGAAGAAAAAGAAGATGTTAGTC
																	A_84_P585499	-2.23335	-1.15921	2.23335	down	AT2G11570	Arabidopsis thaliana uncharacterized protein mRNA, complete cds [NM_126858]	GTTGTAGGAAGGAAAAGAAATATGAGGATGAAGAACTATAATAAGCTGTGTGGTGCTACC
																	A_84_P19218	-2.02451	-1.01757	2.02451	down	AT2G13500	Arabidopsis thaliana uncharacterized protein mRNA, complete cds [NM_126932]	ATTACTTCTGGAATAATGCGAGTCTTTGAGGTGGGTGAATCATCAAGAGGTGTTCAAGAT
																	A_84_P20164	-2.38072	-1.2514	2.38072	down	AT2G13510	Arabidopsis thaliana uncharacterized protein mRNA, complete cds [NM_126933]	TGGGGAGTCTTCTAAACGAAAAAACTTAGTGATTCTACAAAGTGACAATGAGAAGGCAAA
																	A_84_P571226	-2.20482	-1.14066	2.20482	down	AT2G14390	Arabidopsis thaliana uncharacterized protein mRNA, complete cds [NM_127003]	AATCGAGAGGTTGGATAAGAAGTACAACTCGTTACTCCTACGTGCTACCATCTGCGAGAA
																	A_84_P554359	-2.0387	-1.02765	2.0387	down	AT2G14700	Arabidopsis thaliana uncharacterized protein mRNA, complete cds [NM_127034]	CGAAAAGCGCTCAAGTCGTTGTTGAGGATCAAAGCAGAAGGCGCTTCAAGTTCTGATTTT
																	A_84_P574778	-2.03478	-1.02487	2.03478	down	AT2G14810	Arabidopsis thaliana uncharacterized protein mRNA, complete cds [NM_127045]	AGTATTTGGTGAAGATATAATCATAACTTTTTCTCAGAGTAGGCACGCAAAAACTGACAC
																	A_84_P516261	-2.02373	-1.01701	2.02373	down	AT2G15360	Arabidopsis thaliana uncharacterized protein mRNA, complete cds [NM_127096]	CATATCCTGCACACAAAGACAGGAAACTCCTGTCAATATATCGAACATCCCAAAATGTAA
																	A_84_P525115	-2.00721	-1.00519	2.00721	down	AT2G15610	Arabidopsis thaliana uncharacterized protein mRNA, complete cds [NM_127122]	GTGACGTCAACTCTAGCACCACGACTATCGTCAACAAAGTTATGTCCGAAGAATGGCATT
																	A_84_P509150	-2.35256	-1.23423	2.35256	down	AT2G17960	Arabidopsis thaliana uncharacterized protein mRNA, complete cds [NM_127350]	GCTCGTTACCAAATGCCAAACGACATTACAAATCGGATATATCGATTGGATGGAATCCAA
																	A_84_P603937	-2.04413	-1.03149	2.04413	down	AT2G18810	Arabidopsis thaliana uncharacterized protein mRNA, complete cds [NM_127437]	CCACTGAAGCTCATGCTAGTGTCGAGGATAATAAGAGAGATAGAACGAGAAGAGTAATTA
																	A_84_P593530	-2.00622	-1.00448	2.00622	down	AT2G18830	Arabidopsis thaliana uncharacterized protein mRNA, complete cds [NM_127439]	TTTTCTTTGCTGATCAGCTTCTTGATATCTTGCAAGAAGCTATTGTACGACATCCAGATG
																	A_84_P562341	-2.36314	-1.2407	2.36314	down	AT2G18920	Arabidopsis thaliana uncharacterized protein mRNA, complete cds [NM_127449]	TTTGTTGCTCTAGAAGAAGAGGAAAATATTGATTGGCTTGAAGCTATTACTGGATTCAGC
																	A_84_P549062	-2.05562	-1.03957	2.05562	down	AT2G18930	Arabidopsis thaliana uncharacterized protein mRNA, complete cds [NM_127450]	AGTAAATCGGCTGATGCAAATCTGGAGTCCTTGGATGAAAATCACAAGGAAGCGAATGAA
																	A_84_P529558	-2.01143	-1.00822	2.01143	down	AT2G19420	Arabidopsis thaliana uncharacterized protein mRNA, complete cds [NM_127500]	ACCACTACCGAAAAAATCTCTCATGTTGATTAATCTACCAGATTCTTTTCGAGATGAGTT
																	A_84_P555258	-2.0293	-1.02098	2.0293	down	AT2G20150	Arabidopsis thaliana uncharacterized protein mRNA, complete cds [NM_127574]	GAGAGGTTGGATTTGGGGTTCTCAAAGCAATTGATGACCAAACTATCCAAGACAGATTGC
																	A_84_P16052	-2.12184	-1.08531	2.12184	down	AT2G20625	Arabidopsis thaliana uncharacterized protein mRNA, complete cds [NM_127626]	AAGGCATATGGAGGTCCACAATGCAGAGGAATAGTAAGGAAACAAGTGATTGAAGACTAG
																	A_84_P586414	-2.16251	-1.1127	2.16251	down	AT2G22320	Arabidopsis thaliana uncharacterized protein mRNA, complete cds [NM_127797]	TGTTCACCTCAAACAGCTTAAGTTCTTAACACTTCTTCTTGAGAACTTTTTGTTTACCCA
																	A_84_P573931	-2.71775	-1.44242	2.71775	down	AT2G22340	Arabidopsis thaliana uncharacterized protein mRNA, complete cds [NM_127799]	TGCGAAAAGCATTTTGGAGTTTCATCTATATGGTGATAGCCAATTATGAGTATGTAAAGG
																	A_84_P562353	-2.38741	-1.25545	2.38741	down	AT2G22520	Arabidopsis thaliana uncharacterized protein mRNA, complete cds [NM_127818]	TCAGGAGACGTTATTGAAATCTTCGAAACCATCACAGTCTAAAGCTGATGTTCAGGAAAC
																	A_84_P531346	-2.18008	-1.12438	2.18008	down	AT2G23040	Arabidopsis thaliana uncharacterized protein mRNA, complete cds [NM_127868]	ACTCAAAATGTGTCACATGGACAGAACGACACAAACCTTTAAAAGGAAACAATGCTGCAG
																	A_84_P611338	-2.61105	-1.38463	2.61105	down	AT2G24080	Arabidopsis thaliana uncharacterized protein mRNA, complete cds [NM_127970]	GTCACAAGGACGGTTCCATTCCATGCCTAGTCGACATATGTGTGTACAACATTGCAACAA
																	A_84_P511835	-2.0261	-1.01871	2.0261	down	AT2G24255	Arabidopsis thaliana uncharacterized protein mRNA, complete cds [NM_127987]	CAGTCAGGCAATGCATTTTTATACTATAAACAAAGTGCGGTAAAAGATCTCAAGGGAGAA
																	A_84_P580158	-2.23122	-1.15784	2.23122	down	AT2G24780	Arabidopsis thaliana uncharacterized protein mRNA, complete cds [NM_128037]	ATCCGTAGCAGGCCTAATGCTATGTACAGCCTTTTGTTTATGACTAGAAATCGTAATTTT
																	A_84_P19831	-2.13763	-1.09601	2.13763	down	AT2G25565	Arabidopsis thaliana uncharacterized protein mRNA, complete cds [NM_128114]	TAACCACAAACTGCCACATTGTTTGCATCGGTTTCATCAAAGATATATCGTCGAGTGGTT
																	A_84_P600681	-2.00847	-1.0061	2.00847	down	AT2G27320	Arabidopsis thaliana uncharacterized protein mRNA, complete cds [NM_128291]	CGAACTATGAAACCATTGATTTTGAAAAACAGAGAACAAGACGTTATGCAGATTCTTACC
																	A_84_P501198	-2.00087	-1.00063	2.00087	down	AT2G29880	Arabidopsis thaliana uncharacterized protein mRNA, complete cds [NM_128542]	CGGTCAGATTCAATAAATCATGGTGAGTCTTCAGAGAAGGTGCTATCTGAAATGATTGGA
																	A_84_P14400	-2.29478	-1.19836	2.29478	down	AT2G30380	Arabidopsis thaliana uncharacterized protein mRNA, complete cds [NM_128591]	TGGACTAAAAGTCTAAAACTTACAAAATACGTTTACTCCCTGGATATCTTTGCCCCAACT
																	A_84_P14438	-2.09666	-1.06809	2.09666	down	AT2G30690	Arabidopsis thaliana uncharacterized protein mRNA, complete cds [NM_128621]	TCACCAACTGATGAGACCAGCATTAAGGATTCAACAGACACCAAACTTACCGGTTCTCCA
																	A_84_P15100	-2.02252	-1.01615	2.02252	down	AT2G31035	Arabidopsis thaliana uncharacterized protein mRNA, complete cds [NM_128658]	ATCAAGCAGTTGCCAAATATGAAACGGGAGAAAACGAAACGACCGTTGTTGTTTCCGATG
																	A_84_P283190	-2.13149	-1.09186	2.13149	down	AT2G33420	Arabidopsis thaliana uncharacterized protein mRNA, complete cds [NM_128902]	GAAACGACCGTGTTGCTAATCAGTTTTTAAAGAAATCGTTTCAATTGCCTAAACGAAGGT
																	A_84_P581085	-2.13028	-1.09104	2.13028	down	AT2G34270	Arabidopsis thaliana uncharacterized protein mRNA, complete cds [NM_128978]	ACGATCTCTTAAGTTGAAGCATAAAGGAAAACAGAGTTTGCTAATGAAGGAGAGAACTGA
																	A_84_P542908	-2.01602	-1.01151	2.01602	down	AT2G34800	Arabidopsis thaliana uncharacterized protein mRNA, complete cds [NM_129033]	AGAACGAAAGCGAACAACGCAGAAAAACCCCAGCAAAGTCAATGTTAATACTAAATTCGA
																	A_84_P548229	-2.02367	-1.01697	2.02367	down	AT2G36550	Arabidopsis thaliana uncharacterized protein mRNA, complete cds [NM_129211]	ATCCTGACAATACAGGTGTGTTCCCGTTGAGTTATGACCCGTCAGACACAAAAGATAATT
																	A_84_P521657	-2.10105	-1.07111	2.10105	down	AT2G39160	Arabidopsis thaliana uncharacterized protein mRNA, complete cds [NM_129473]	CTAAGTTACATATCTGAGGTGGTGTGGTTGAACAGGATTGAAGATGATCTTTGTTATATG
																	A_84_P606061	-2.2065	-1.14176	2.2065	down	AT2G39520	Arabidopsis thaliana uncharacterized protein mRNA, complete cds [NM_129510]	GAAGGTTTGGTCAACGTATCCAAAGGAACTCATAGAGCTTCTCAGAGATTCGATGGTGAC
																	A_84_P580215	-2.00954	-1.00686	2.00954	down	AT2G40955	Arabidopsis thaliana uncharacterized protein mRNA, complete cds [NM_129660]	TAAGTATAGAAGGGACCATAAGATACTACACAGCCCTACTATGTCTAGGAATGTGAGAAT
																	A_84_P16311	-2.20812	-1.14282	2.20812	down	AT2G41590	Arabidopsis thaliana uncharacterized protein mRNA, complete cds [NM_129722]	GGATTGGGAATCTCAATCAACAGAACTATGTGCAAAGATCAGGAGGGATACTGAAACCTC
																	A_84_P554473	-3.202	-1.67897	3.202	down	AT2G47660	Arabidopsis thaliana uncharacterized protein mRNA, complete cds [NM_130334]	CGCACGTCGGAGAAGGGACTTGGTCGTGAAGCGACACTGATTCATATATTGCCACTATAG
																	A_84_P594398	-2.44458	-1.28959	2.44458	down	AT2G02795	Arabidopsis thaliana uncharacterized protein mRNA, complete cds [NM_147234]	AGAATCCAAGCATCCTCACGTTGGTTAACGCATTGAAAGAACGTTATGCTACCGCTCCTT
																	A_84_P549034	-2.08406	-1.05939	2.08406	down	AT2G02835	Arabidopsis thaliana uncharacterized protein mRNA, complete cds [NM_147235]	GGAGGATGTACAGATAGGGGATGGGATAATGATCAATAGTCAGGATGATTGTGTGATCAT
																	A_84_P574770	-2.03245	-1.02322	2.03245	down	AT2G04037	Arabidopsis thaliana uncharacterized protein mRNA, complete cds [NM_147238]	GAATGATTGTGCTCGTAGAGTGAGCAAAGAGATTGGTGCTCCGATCTCTTTCGAACAGTA
																	A_84_P507365	-2.08046	-1.0569	2.08046	down	AT2G05752	Arabidopsis thaliana uncharacterized protein mRNA, complete cds [NM_147249]	TATTGATGAGAGATTGCTTAAAACTTTAAAAGGTCCACCAGTTGTAAACCTAGATTCACC
																	A_84_P613072	-2.01859	-1.01335	2.01859	down	AT2G06906	Arabidopsis thaliana uncharacterized protein mRNA, complete cds [NM_147261]	GGAATCACGGTAACCCTAAGCTACACCTCGAACAGGTACAACCTAGAAAAAGATCATCCT
																	A_84_P578340	-2.34437	-1.2292	2.34437	down	AT2G07215	Arabidopsis thaliana uncharacterized protein mRNA, complete cds [NM_147265]	ACGCCTACATTGGGACAGACTCTGCAAATTGCAGAAAGAAACAAACCTGGGCTTAATTGG
																	A_84_P538422	-2.2881	-1.19415	2.2881	down	AT2G10602	Arabidopsis thaliana uncharacterized protein mRNA, complete cds [NM_147281]	CAATTTATTCATAGCCCCAGAGGGGAACCAGAGGAGAAGCAGTTATTCTATTGCCTTAGA
																	A_84_P506479	-2.07597	-1.05379	2.07597	down	AT2G10975	Arabidopsis thaliana uncharacterized protein mRNA, complete cds [NM_147285]	AGGCACAAGAGTTGGATAGGTTGGAGAAAATAACTATGATGCACAGTGAAACAAACCAAT
																	A_84_P553463	-2.0948	-1.06681	2.0948	down	AT2G11405	Arabidopsis thaliana uncharacterized protein mRNA, complete cds [NM_147292]	ATGGAGTCTGTCCACAGGAAGATGAGATTTTCTCTCAAATGGTTTTACGGAGATTAGATT
																	A_84_P86749	-2.06193	-1.044	2.06193	down	AT2G11462	Arabidopsis thaliana uncharacterized protein mRNA, complete cds [NM_147293]	GAGAGTCGTGGACCAGATGTGATTGTTGTTAGAGTCGTAGCAAAGGAAGAGGATTTTTTA
																	A_84_P260430	-2.68095	-1.42275	2.68095	down	AT2G12875	Arabidopsis thaliana uncharacterized protein mRNA, complete cds [NM_147305]	GATTCCGGGCCAGCGCGGAAGACATTAGGTTGCATAGAATGTACACCGAGCCGATGCCTA
																	A_84_P595293	-2.06736	-1.04779	2.06736	down	AT2G12935	Arabidopsis thaliana uncharacterized protein mRNA, complete cds [NM_147307]	AACCCGGAGAAGTATCCGATGAACCATTGAATGCCAAAACAGGCGGAAGACAACATGTAA
																	A_84_P507371	-2.16848	-1.11669	2.16848	down	AT2G13125	Arabidopsis thaliana uncharacterized protein mRNA, complete cds [NM_147310]	AAGTTAGAGACGTCAACTTGCATAGAGGAGGACATTCTTCAATGGAGGAAAGCAGCCAAG
																	A_84_P69274	-2.05304	-1.03776	2.05304	down	AT2G17305	Arabidopsis thaliana uncharacterized protein mRNA, complete cds [NM_147325]	TAGCTGGGGTTGAGGAGGTTCAGCAGAATTTCAAGAGAGCTTCGAGGCATTTACGAATTA
																	A_84_P601088	-2.04355	-1.03107	2.04355	down	AT5G13825	Arabidopsis thaliana uncharacterized protein mRNA, complete cds [NM_147862]	AGGTCTATGACCGACTCTACCGGTATTTTTATGATCCATTAGGGCAAATGTATCATACTC
																	A_84_P564575	-2.03997	-1.02855	2.03997	down	AT5G22180	Arabidopsis thaliana uncharacterized protein mRNA, complete cds [NM_147899]	GTGTCAGAATCTGACTATCGGTTATCAGAAGACTAAGTGTCATTCGTCTTACAAAGCGTT
																	A_84_P130576	-2.27266	-1.18438	2.27266	down	AT5G22190	Arabidopsis thaliana uncharacterized protein mRNA, complete cds [NM_147900]	GTTGCTTGGATATATGAGGCCGTGTGAGTATATATTCCGGGAGGAGTTTCCACTCACATA
																	A_84_P525590	-2.06012	-1.04272	2.06012	down	AT5G24355	Arabidopsis thaliana uncharacterized protein mRNA, complete cds [NM_147911]	CGTACTCAACCATTGGGAAACGGTAAAATTGTGGTCTTTATCAGAAAATGATTCAGTAAA
																	A_84_P103876	-2.73263	-1.45029	2.73263	down	AT5G26617	Arabidopsis thaliana uncharacterized protein mRNA, complete cds [NM_147919]	CAGTCTTTCAAGCAGATTCATGTAATCAGCCACAATGGCTAACAAACCTTCTTTGTAAAG
																	A_84_P565488	-2.03403	-1.02434	2.03403	down	AT5G28463	Arabidopsis thaliana uncharacterized protein mRNA, complete cds [NM_147930]	TTTCTAGTGCTTCTATCTCCACTGCTTGTAGACAGCAGTGTGCCATGGTGGATGTTCTAT
																	A_84_P555743	-2.1925	-1.13258	2.1925	down	AT5G28820	Arabidopsis thaliana uncharacterized protein mRNA, complete cds [NM_147945]	AAGAAATTTCAGATTTGGATGCAGATTTATGTTACGAGACCATGACATTGGTTGACAGTT
																	A_84_P113982	-2.48843	-1.31523	2.48843	down	AT5G28823	Arabidopsis thaliana uncharacterized protein mRNA, complete cds [NM_147946]	CAATTTCCGAACAAGGCAATAAATATTGGTCATGGAGGAAGAGGAAGAGGAAGACGAGGT
																	A_84_P576181	-2.00259	-1.00187	2.00259	down	AT5G28885	Arabidopsis thaliana uncharacterized protein mRNA, complete cds [NM_147948]	CCGAATGTACTTTACGGATGCCTGATAGTGAATCAAATGATGCTCTTAGAGTTTCTCAAC
																	A_84_P603809	-2.01916	-1.01376	2.01916	down	AT5G30341	Arabidopsis thaliana uncharacterized protein mRNA, complete cds [NM_147960]	TGATGGTGAATGCTATGAAAGATGGATGAAACTAGACTCAAAAGAAATGGTGGTTCAAGT
																	A_84_P207328	-2.52614	-1.33693	2.52614	down	AT5G33898	Arabidopsis thaliana uncharacterized protein mRNA, complete cds [NM_148002]	AAACTGCAAAAGAAGATCAATCAGATGCTACGAAGGGTCACCGCGATATCAAGGGAGCTT
																	A_84_P553970	-3.46751	-1.7939	3.46751	down	AT5G34881	Arabidopsis thaliana uncharacterized protein mRNA, complete cds [NM_148015]	GTGTCACGATACGCTTATTAAATATATTGCAGATAAACCCATGTTAATTGCTCACGAAAC
																	A_84_P566381	-2.5047	-1.32464	2.5047	down	AT5G34883	Arabidopsis thaliana uncharacterized protein mRNA, complete cds [NM_148016]	CTTGTCAAAGAAGGAAAAGTGTGTCACGATTCGCTTATTAAATATATTGCAGATAAACCC
																	A_84_P287060	-2.16465	-1.11413	2.16465	down	AT5G35604	Arabidopsis thaliana uncharacterized protein mRNA, complete cds [NM_148034]	CGATATGATGACCTTCAAACTGAACTTGCGGGTGTCCGAGATAGACTTTTCCAATCTGAG
																	A_84_P526497	-2.1373	-1.09579	2.1373	down	AT5G35945	Arabidopsis thaliana uncharacterized protein mRNA, complete cds [NM_148047]	CAAAAGAAAATGTGGGAGGAGAAAAACTCTTTTCCCAATGCTGAATTTCGAGTGAAAGCT
																	A_84_P593155	-2.61844	-1.38871	2.61844	down	AT5G42957	Arabidopsis thaliana uncharacterized protein mRNA, complete cds [NM_148078]	CTGACCCTTGTTGCAAGGATCTCGTCAAAGAAGGAAAAATGTGTCACGATACGCTTATTA
																	A_84_P523908	-3.11748	-1.64038	3.11748	down	AT5G53905	Arabidopsis thaliana uncharacterized protein mRNA, complete cds [NM_148125]	TATATGAAACGCATACATGGGTACTGGGCATGGGTATTAGTGAATATATGGACGATAGCC
																	A_84_P140039	-2.1123	-1.07882	2.1123	down	AT4G01245	Arabidopsis thaliana uncharacterized protein mRNA, complete cds [NM_148185]	ATGGTGATTCACCTTAGTTCATCTTGTTATTCCTGCAGAGTAGAGTACTTTGTTCGGTTT
																	A_84_P600928	-2.04957	-1.03532	2.04957	down	AT4G01535	Arabidopsis thaliana uncharacterized protein mRNA, complete cds [NM_148188]	TTTGGCAACTCTTGATGGTTTACATTCAGATTTCGATTCAACCGAGAACTTCATTGGCTT
																	A_84_P265090	-2.02832	-1.02029	2.02832	down	AT4G07675	Arabidopsis thaliana uncharacterized protein mRNA, complete cds [NM_148266]	ATGACGGGTCAAGGAAAAAATCGAGAGGAGGTGTATTCTAGAGTACATGAGTTTGGAACA
																	A_84_P520979	-2.45706	-1.29694	2.45706	down	AT4G08025	Arabidopsis thaliana uncharacterized protein mRNA, complete cds [NM_148279]	CATTATGGGACACTTGTCTCGTTAAAATCACTCCTAAATGTGCATTGAATATAATCGCGG
																	A_84_P306270	-2.02108	-1.01513	2.02108	down	AT4G08097	Arabidopsis thaliana uncharacterized protein mRNA, complete cds [NM_148282]	TTAGAAACCGCTCATGAACCTTCAGCCGAACAAAAGCTCATTAAAGATCCTTTCGTAGCT
																	A_84_P569745	-2.04102	-1.02929	2.04102	down	AT4G08395	Arabidopsis thaliana uncharacterized protein mRNA, complete cds [NM_148293]	ATATGGTGGTGTTGAAAACTTGTATTGAAACTTTGGAGGAAGATCATAGTACTGTGATGG
																	A_84_P599184	-2.57279	-1.36333	2.57279	down	AT4G11385	Arabidopsis thaliana uncharacterized protein mRNA, complete cds [NM_148312]	ACTCGTCAACACATTTCCTATGAACAAAGAAGTCACAGATTTCGCAGTAATATCCACCAC
																	A_84_P54200	-2.06872	-1.04874	2.06872	down	AT4G15053	Arabidopsis thaliana uncharacterized protein mRNA, complete cds [NM_148323]	TATTCAGACGATAATCGAGGCTATCAAGTGATAGACACCCGAGATCCTATACATAGGGCC
																	A_84_P560003	-2.18639	-1.12855	2.18639	down	AT4G15056	Arabidopsis thaliana uncharacterized protein mRNA, complete cds [NM_148324]	AAGATCATGTTTCAATAACTACTGTGACGCTGGAATGATAGTCATTCGTCATGACTATCC
																	A_84_P587009	-2.10273	-1.07226	2.10273	down	AT1G02965	Arabidopsis thaliana uncharacterized protein mRNA, complete cds [NM_148430]	GGAAGCAACTATACTTACAAGTACTGATTTGATGCCGAAGATTTACCAGAATTGTGTTAC
																	A_84_P573680	-2.06817	-1.04835	2.06817	down	AT1G05615	Arabidopsis thaliana uncharacterized protein mRNA, complete cds [NM_148437]	CTCTATACATTTTGGTTTCAGGGCGGTATAATGTGGTCAAAGGATGCCGTCTAAAGGAAG
																	A_84_P547061	-2.15396	-1.10699	2.15396	down	AT1G07473	Arabidopsis thaliana uncharacterized protein mRNA, complete cds [NM_148442]	AATATTCAGCCAAGGCCGACCATAGCAACCAGATGGCTCTCATGAATATGTTTCAGACCA
																	A_84_P533770	-2.24641	-1.16762	2.24641	down	AT1G07476	Arabidopsis thaliana uncharacterized protein mRNA, complete cds [NM_148443]	AACATTCGGCTAAGGGCGACCACAGTGACCAGATGAGTCTCTTAAATATGTTTCAGACCA
																	A_84_P500939	-2.00612	-1.00441	2.00612	down	AT1G11145	Arabidopsis thaliana uncharacterized protein mRNA, complete cds [NM_148457]	GTGAACTTGGACGATATTTTTGAGCATGAAATCAACATTGGCAAAACACATAGCCTCATT
																	A_84_P577268	-2.13192	-1.09216	2.13192	down	AT1G16025	Arabidopsis thaliana uncharacterized protein mRNA, complete cds [NM_148469]	GGATTTGAGATGTGACTGTTATGAAGCTAACAGTGTGTATATTTATATATGTATGTGGGG
																	A_84_P505431	-2.05635	-1.04009	2.05635	down	AT1G21323	Arabidopsis thaliana uncharacterized protein mRNA, complete cds [NM_148477]	TTAAGGTTTCATATGAGACTTTGGATAGATTAACGGCTAGACACACAAGCCTTAGGTGTT
																	A_84_P558607	-2.0639	-1.04537	2.0639	down	AT1G21475	Arabidopsis thaliana uncharacterized protein mRNA, complete cds [NM_148479]	AGACATATGACATCATCGAAGTCATACATTACCCAACAAACGAACGGTTGATCGCCGACA
																	A_84_P579103	-2.03294	-1.02357	2.03294	down	AT1G35365	Arabidopsis thaliana uncharacterized protein mRNA, complete cds [NM_148510]	ACCAATCAAGTTGATATACCCTGAGGTTAGAATGCTTGAGATGTTCAAGCCTCTGTTGAA
																	A_84_P161693	-2.01312	-1.00943	2.01312	down	AT1G36960	Arabidopsis thaliana uncharacterized protein mRNA, complete cds [NM_148516]	ACTCTTACTTTGATGCGGGAATTCAGGCTTCCAGACTTGTTAATCCAAGAGCTATATCTC
																	A_84_P603178	-2.07977	-1.05642	2.07977	down	AT1G43415	Arabidopsis thaliana uncharacterized protein mRNA, complete cds [NM_148532]	AAATCTTCCGAGAATATTGCAGGAGAGGCGATTTATCAAGTCTATATGAAGCGACTCAAG
																	A_84_P588950	-2.36745	-1.24333	2.36745	down	AT1G61095	Arabidopsis thaliana uncharacterized protein mRNA, complete cds [NM_148615]	GGAGTTGTACTCCCTTTAATTCCCCTTTGTTTAGGAATTGGTATTTGTGATCCCAAAATA
																	A_84_P96746	-2.04563	-1.03255	2.04563	down	AT1G66045	Arabidopsis thaliana uncharacterized protein mRNA, complete cds [NM_148630]	GAATGCAAACCATTTAGCTGATGCCCTATCGAAGGAAGCTAGATTAAAAGAATCTCTTTA
																	A_84_P603240	-2.00944	-1.00679	2.00944	down	AT1G66245	Arabidopsis thaliana uncharacterized protein mRNA, complete cds [NM_148633]	CGGTGAGAAACATCAGCATGAAGAAAATACTGTTAAAACAAGCGATCAAATAGATCAATC
																	A_84_P55480	-2.09741	-1.06861	2.09741	down	AT1G71235	Arabidopsis thaliana uncharacterized protein mRNA, complete cds [NM_148648]	AGCAAGAGAACTGACAAAAGATCTTCATATGGACATGTTTCCGAGTATTCCTCTAAATAA
																	A_84_P609696	-2.00964	-1.00694	2.00964	down	AT3G20155	Arabidopsis thaliana uncharacterized protein mRNA, complete cds [NM_148734]	ACAGGCATTGAATTGTCAGCAATGGAATATGGAGTCGAGTATAAAGATGCAAACTTGAAC
																	A_84_P571418	-2.38965	-1.2568	2.38965	down	AT3G23245	Arabidopsis thaliana uncharacterized protein mRNA, complete cds [NM_148743]	AAGAAACTCATCAAGAAGCACCAGTAGTACCAGAGATACGACCAACGGCGAGGGATTTTT
																	A_84_P540381	-2.07678	-1.05435	2.07678	down	AT3G24517	Arabidopsis thaliana uncharacterized protein mRNA, complete cds [NM_148748]	AGTAATTATCTCAAAAAGGTTGGGAACTTCTTTGGAGATCCGAGAGATATGAGCCTTAAC
																	A_84_P292634	-3.24545	-1.69842	3.24545	down	AT3G25727	Arabidopsis thaliana uncharacterized protein mRNA, complete cds [NM_148750]	TTGGAGATAAAAGCTTTAATCCGCTGTCACTTGGATCCTTTGTCTAGAGCTCAGAGATTA
																	A_84_P529747	-2.01716	-1.01233	2.01716	down	AT3G26616	Arabidopsis thaliana uncharacterized protein mRNA, complete cds [NM_148755]	ACAGTTTGTGCAGTTGAGGATGATTCCTCTGACGTGTTATCTACTGACACTGAAGAAGAG
																	A_84_P128181	-2.00775	-1.00558	2.00775	down	AT3G28925	Arabidopsis thaliana uncharacterized protein mRNA, complete cds [NM_148759]	AGAGAACAAAGTCTCTCACCTAGAGATGGGATTGGCGAAAGCCAAAGAGAGGTATTGGTT
																	A_84_P568752	-2.36161	-1.23977	2.36161	down	AT3G32896	Arabidopsis thaliana uncharacterized protein mRNA, complete cds [NM_148781]	TTGTGCTGTGAATAGGAAAGGGTTACAAGTTCCTGAGCCCCAAACTAATCCTCTACCCAT
																	A_84_P106542	-2.02103	-1.01509	2.02103	down	AT3G33393	Arabidopsis thaliana uncharacterized protein mRNA, complete cds [NM_148789]	TCTAAGCTCATGAGATCGAATGGCGAGTTGCATGATCAGTACCAAAGATACGACAAGCTC
																	A_84_P569653	-2.076	-1.05381	2.076	down	AT3G33494	Arabidopsis thaliana uncharacterized protein mRNA, complete cds [NM_148790]	GGTATGCCGAGAAGTAACCAACTTTCTTCGACGAACTTCTTACGCTAAGAAGCTCGTTCA
																	A_84_P224159	-2.00655	-1.00472	2.00655	down	AT3G42786	Arabidopsis thaliana uncharacterized protein mRNA, complete cds [NM_148810]	TACTTAACGGGGACAGAGCTTTTCCTTGATTACTGTGCTTACAAGGCGAAGCAGAGTGAT
																	A_84_P519119	-2.63521	-1.39792	2.63521	down	AT3G44115	Arabidopsis thaliana uncharacterized protein mRNA, complete cds [NM_148835]	AAACACAATACTTGAAGAAGAGGGATGATGTGTGGACTCATTCTGTCTCAATCTCTAAAA
																	A_84_P558123	-2.24516	-1.16682	2.24516	down	AT3G44235	Arabidopsis thaliana uncharacterized protein mRNA, complete cds [NM_148836]	CAGAAGGGAACATGAAAGGATCGTTGGTCGGAAACATGAAACGTTGTGAATACTTGTTTA
																	A_84_P502257	-2.07861	-1.05562	2.07861	down	AT3G44935	Arabidopsis thaliana uncharacterized protein mRNA, complete cds [NM_148843]	GTGTATGGAAAACACTTTGCTGAGAATGCACACCAGTTGTTTCTGGAGATGGTCAACAAC
																	A_84_P608853	-2.04697	-1.03349	2.04697	down	AT3G48675	Arabidopsis thaliana uncharacterized protein mRNA, complete cds [NM_148865]	TCCTATTCTCAAGAACAACTGCGAGCGTATTGCTACGACTCCATCATCAACACACAAGTG
																	A_84_P553434	-2.89853	-1.53532	2.89853	down	AT1G77815	Arabidopsis thaliana uncharacterized protein mRNA, complete cds [NM_179587]	TCCATTTCAATTGGATAAAAAGACATCACAATACTCCAGCTGATATTCTTGCTAAAGCTC
																	A_84_P568622	-2.13222	-1.09236	2.13222	down	AT2G39975	Arabidopsis thaliana uncharacterized protein mRNA, complete cds [NM_179993]	TTCAGAACTTGGACACCAGTGGAAATATCGTAACTGTTGGTTATCTTGAAGTTTATCTTG
																	A_84_P564291	-2.09052	-1.06386	2.09052	down	AT3G23172	Arabidopsis thaliana uncharacterized protein mRNA, complete cds [NM_180296]	TTAAACATTGCTGGTCGTTGTAGTGCATCTCAAGTACAAATTGATCACTGGGAGCTAGAG
																	A_84_P502541	-2.49162	-1.31708	2.49162	down	AT5G29613	Arabidopsis thaliana uncharacterized protein mRNA, complete cds [NM_180565]	GATGTCGAGGAAGATCATGAAACACCTTCGCATTTTGTGGACATCAATTAAAGGGGCCCT
																	A_84_P573895	-2.11074	-1.07775	2.11074	down	AT2G03930	Arabidopsis thaliana uncharacterized protein mRNA, complete cds [NM_201685]	CAGCTTATCGCTAATTTGGATTACATCTGGAAGCTACAACAAAAACAATCTCAACAGCAT
																	A_84_P582867	-2.04385	-1.03129	2.04385	down	AT2G30985	Arabidopsis thaliana uncharacterized protein mRNA, complete cds [NM_201844]	TACAAGTAACAACGACAGAAGAAACATGAAAATCAAGAACAAAACACCCCCAAAAGCAGC
																	A_84_P507109	-2.00084	-1.0006	2.00084	down	AT1G05085	Arabidopsis thaliana uncharacterized protein mRNA, complete cds [NM_202031]	TACTTGTCAACATTCGTCTGAAGTTAACCGTAATCCGTGGGCAGAAAACAAACAAAATTG
																	A_84_P508151	-2.04241	-1.03027	2.04241	down	AT1G53285	Arabidopsis thaliana uncharacterized protein mRNA, complete cds [NM_202287]	CATATCAATTCTTCATCCATTAGTAAAACCGTAATATAACTCTCATGTATATTATAAAAG
																	A_84_P582722	-2.09214	-1.06498	2.09214	down	AT1G61097	Arabidopsis thaliana uncharacterized protein mRNA, complete cds [NM_202330]	ACAACCAAAATCCATGTTTATATATGATGTACCTTTGTTTAGGAGTTGTACTCCAACGTC
																	A_84_P505729	-2.16124	-1.11186	2.16124	down	AT3G05725	Arabidopsis thaliana uncharacterized protein mRNA, complete cds [NM_202502]	ACAAATGGATTAAGATCCAATGCTCGAAGATCATTCATGGAATATAGGTCTCTCTATCTC
																	A_84_P577610	-2.23198	-1.15833	2.23198	down	AT3G11405	Arabidopsis thaliana uncharacterized protein mRNA, complete cds [NM_202554]	GATTTGGAAGAGAGATCTTTGATAGGGTTAGTGACAGTTCTAGTAAAGGATATGGTTCAA
																	A_84_P536936	-2.13379	-1.09342	2.13379	down	AT4G01985	Arabidopsis thaliana uncharacterized protein mRNA, complete cds [NM_202770]	CTTTTATCATATTTTCCTTGTACTAGTATATAATAATGAATAAAACTATTTCCATAGATT
																	A_84_P551175	-2.03305	-1.02365	2.03305	down	AT4G27415	Arabidopsis thaliana uncharacterized protein mRNA, complete cds [NM_202896]	GGTTTTGATGACAATGAGTTACATGTTGGTTAAAGCTTTAAAAGAGATAAGGTGATCACG
																	A_84_P64084	-2.02066	-1.01482	2.02066	down		Arabidopsis thaliana unknown (At2g16140) mRNA, complete cds [DQ459181]	CTGCCTATTATGATGCAAGTCCACAGCTGAACGGTTTGAGAAAGAGAATGCAAGGTAACA
																	A_84_P21966	-2.01101	-1.00792	2.01101	down	VSR2	Arabidopsis thaliana vacuolar-sorting receptor 2 mRNA, complete cds [NM_128582]	CTATAATGGCACAATACATGCCTCTTGATAATAATCCCAATACTCAACTTTCTTCTCAAC
																	A_84_P19686	-2.09193	-1.06483	2.09193	down	AT5G39630	Arabidopsis thaliana vesicle transport v-SNARE family protein mRNA, complete cds [NM_123325]	ATGCTTCATGAGATAGATGATACTGTCAAAGAGAGCCGGTCAATCGTGAGAAGCATAAAG
																	A_84_P22319	-2.45026	-1.29293	2.45026	down	XTH1	Arabidopsis thaliana xyloglucan endotransglucosylase/hydrolase 1 mRNA, complete cds [NM_117377]	GATTATTGTTCTGATAAGGTTAGATTCCATGTTCCTCCAAGTGAATGTAAATGGAACAAC
																	A_84_P550576	-2.1163	-1.08154	2.1163	down	AT4G35610	Arabidopsis thaliana zinc finger (C2H2 type) family protein mRNA, complete cds [NM_119726]	GAAGCGACTGAATCTGGATGTATTGCCAAGTTCGATCTTAATAAATCTCCACCAAAAGAT
																	A_84_P19219	-2.2881	-1.19415	2.2881	down	ZFP11	Arabidopsis thaliana zinc finger protein 11 mRNA, complete cds [NM_129803]	TTGGAGCTTGGGATGAGTTTGAGGAATCCCAACCAAGTTCTTGATTTGGAGCTTCGACTA
																	A_84_P532963	-2.12738	-1.08908	2.12738	down	AT4G04775	Arabidopsis thaliana zinc ion binding protein mRNA, complete cds [NM_001203744]	AGAGATCATTACATTCACATCGAAAACAAAGGAGAATCCATACAGGAGATTCTACCGTTG
																	A_84_P525560	-2.00001	-1.00001	2.00001	down	AT5G15690	Arabidopsis thaliana zinc ion binding protein mRNA, complete cds [NM_121573]	TGAACTCTTGACCATGAAGGAGAATGTGGAAGAGCTAGGTAGGACATGTCATGGCAAAGT
																	A_84_P551396	-2.07168	-1.0508	2.07168	down	AT5G61110	Arabidopsis thaliana zinc ion binding protein mRNA, complete cds [NM_125504]	AAGTTGTTAATCAGACTATGACTTCAAGCGACTCTGGTAATCAAATCTCAGCGACTCATC
																	A_84_P583034	-2.7104	-1.43851	2.7104	down	AT3G43490	Arabidopsis thaliana zinc knuckle (CCHC-type) family protein mRNA, complete cds [NM_114217]	AGACTACACGAAACCTAAGTGGTTTGATTCCACAAACTACCTAGAACTCGCAAGAACAAT
																	A_84_P22511	-2.10179	-1.07162	2.10179	down	AT5G34870	Arabidopsis thaliana zinc knuckle (CCHC-type) family protein mRNA, complete cds [NM_122876]	ACCGAATGAGAAAAAGTTGCCTTAATGCATGGCCAATTGACCGCATGTGCCCAGAAAGTA
																	A_84_P11660	-2.25937	-1.17592	2.25937	down	AT2G07760	Arabidopsis thaliana zinc knuckle (CCHC-type) family protein mRNA, complete cds [NM_126778]	GTTAAACCATCCATCAAAGCTAAGGAGATACAAGCGTCCTCTACTACTCGAGGAAGAGGT
																	A_84_P204238	-2.53484	-1.34189	2.53484	down	AT5G32613	Arabidopsis thaliana zinc knuckle (CCHC-type) family protein mRNA, complete cds [NM_147985]	TAAAAGTGACAGATTAGCTGCTGTGGCCAAGCCGAAATGGATTGTCAAGGCTGATGTGAA
																	A_84_P149708	-2.1521	-1.10574	2.1521	down	AT4G05553	Arabidopsis thaliana zinc knuckle (CCHC-type) family protein mRNA, complete cds [NM_148240]	TGGTGTAGAAGAAAGTTGTGGAGAAAGCAAGGGTTCAAATGTTGTTATGGAGGTGATTTC
																	A_84_P176924	-2.04919	-1.03505	2.04919	down	AT3G59845	Arabidopsis thaliana zinc-binding dehydrogenase family protein mRNA, complete cds [NM_001084846]	AATAAAAGGGCATATAGTTAAATTCCATATTTTCGTGTTTAAATGGGCCCAAGTGAAGCG
																	A_84_P501156	-2.00823	-1.00592	2.00823	down	AT2G17785	Arabidopsis thaliana zinc-binding protein-like protein mRNA, complete cds [NM_179637]	ATTAAAGAAGAGGTCTCGAAGAAGAAGAGAGTTTTTTGACAGCTACTACGAAGACATCTA
																	A_84_P722558	-2.23145	-1.15798	2.23145	down	CYP96A15	BP659627 RAFL19 Arabidopsis thaliana cDNA clone RAFL19-40-G08 3', mRNA sequence [BP659627]	TTCGACCTTGTGACCTTCAATGACCTTAAAGTCATAGTTTCGTATGATCTCCAGAGCTAC

## Sheet: 1 h
1 h exposure to NNMF
UP regulated															DOWN Regulated																	Seed development
A_84_P80539	2.01119	1.00805	2.01119	up	AGP27	Arabidopsis thaliana arabinogalactan protein 27 mRNA, complete cds [NM_111511]	TATTTTCATGAGTTTATTTGTCCCCTAAAAATAACGAATAAAATTAGATTTAGTTTGATT								A_84_P711775	-2.19174	-1.13208	2.19174	down		4515840 CERES-149 Arabidopsis thaliana cDNA clone 1022677 5', mRNA sequence [DR286735]	TTCCTTCACATGCTTCTGTATCTTTAGATATATATACACACGCAAAATACATCCCTCTCT										CYP76C4	RefSeqAccession	NM_130117	-1.05011	-0.814042	-1.01004	-1.46243	-1.29025	-1.05102	-0.937431
A_84_P708861	2.13811	1.09634	2.13811	up	UBA 2	Arabidopsis thaliana mRNA for ubiquitin activating enzyme 2, partial cds, clone: RAFL22-99-M05 [AK230219]	GCAGAACCAACATATAGTTTGTTTCATACACAATGTCGAACGTTAAAGAATCTGAAACTG								A_84_P509295	-2.47024	-1.30465	2.47024	down		AAD26968.1 - Arabidopsis thaliana (Mouse-ear cress), complete [TC380034]	TGTTCGTTTGAAGAGATTGTTGATGAATTTTTGGGTTCTCCAGGATCAGGACTGAGGCTA										AT2G14710	RefSeqAccession	NM_127035	-1.03947	-0.782251	-1.00341	-1.44906	-1.26534	-1.05611	-0.930464
A_84_P526212	2.12539	1.08773	2.12539	up	AT3G46880	Arabidopsis thaliana uncharacterized protein mRNA, complete cds [NM_114555]	GCTTCTCTAAGTGCGTCTCTGTAGAAGAATATCAAGTTGAAACAGAACAATATTTGATTG								A_84_P712522	-2.23517	-1.16038	2.23517	down		AAF63108.1 - Arabidopsis thaliana (Mouse-ear cress), partial (45%) [TC391995]	CGGAGATATGATGATTCGCGACTATTGTCAGAAAGTCAAATTTGTTGCTGATTTACTCAC										AT4G19800	RefSeqAccession	NM_118100	-1.69977	-0.827877	-1.00668	-1.51046	-0.648765	-1.03473	-0.997581
A_84_P550763	2.18836	1.12985	2.18836	up		GB	TTGGTGGTGTTCTTGGGTTAGTCTTTCTTTCTTAATTAAACGAGGCTTAGTCACACAATC								A_84_P719641	-2.12733	-1.08904	2.12733	down	AT5G02550	AV534821 Arabidopsis thaliana flower buds Columbia Arabidopsis thaliana cDNA clone FB086e02F 3', mRNA sequence [AV534821]	AAACTACGATTGATTCATGGGATTATCATACAATAGTAAAGAAAGACAAAATCTGATTAT										AT3G49200	RefSeqAccession	NM_114779	-1.03739	-0.845609	-1.03347	-1.32689	-1.29606	-1.07334	-0.948436
A_84_P702550	2.01655	1.01189	2.01655	up		Rep: F1B16.14 protein - Arabidopsis thaliana (Mouse-ear cress), complete [TC401768]	TGCAGTGATCTGTCGTCATCCTCTACAACACTCCAACCACTTTGAATCGAATCAGAATCT								A_84_P711556	-2.07538	-1.05338	2.07538	down	AT1G72520	AV793944 RAFL8 Arabidopsis thaliana cDNA clone RAFL08-10-O15 3', mRNA sequence [AV793944]	GAAAAATTGAATAATTCTAAATAGATACACTATTAGGCACTCCTCTACACGTAACACCCG										CYP76C3	RefSeqAccession	NM_130120	-1.02176	-0.804071	-0.780031	-1.46456	-1.81014	-1.06806	-2.03391
(+)E1A_r60_3	2.71302	1.4399	2.71302	up		Unknown									A_84_P720436	-2.10969	-1.07703	2.10969	down	AT3G28670	AV801329 RAFL9 Arabidopsis thaliana cDNA clone RAFL09-27-L03 3', mRNA sequence [AV801329]	GTAAAGCATGAATCCTAATACAATTGAGAGTAAAAGTACGAAAATCCCGACCAAAATCGG										AP1	RefSeqAccession	NM_105581	-2.07814	-1.31056	-1.02995	-1.49948	-1.29181	-1.11339	-0.943837
(+)E1A_r60_a104	2.32944	1.21998	2.32944	up		Unknown									A_84_P713249	-2.17821	-1.12314	2.17821	down	AT5G08505	AYAHN48TF pooled cDNA populations Arabidopsis thaliana cDNA, mRNA sequence [EG446556]	CGATGGACAATGTAATAATGAAAACCTATGTTGTTGCACACATGAATGACACATGGATGA										PUM8	RefSeqAccession	NM_102074	-1.0169	-0.81455	-1.02893	-1.35594	-1.26618	-1.07478	-0.950914
(+)E1A_r60_a22	7.25796	2.85956	7.25796	up		Unknown									A_84_P721202	-2.13133	-1.09175	2.13133	down		AYAHN88TR pooled cDNA populations Arabidopsis thaliana cDNA, mRNA sequence [EG446489]	TGTTCCATGCCTACTTTATAATATATACACATAAGTTTATCAATTTAGAAAATGGCCATT										AT1G47390	RefSeqAccession	NM_103633	-1.11124	-0.923682	-1.07833	-1.54116	-1.31907	-1.08228	-1.00433
(+)E1A_r60_a97	2.58617	1.37082	2.58617	up		Unknown									A_84_P591981	-2.11359	-1.0797	2.11359	down	AT3G50320	AYALF92TF pooled cDNA populations Arabidopsis thaliana cDNA, mRNA sequence [EG426848]	ATAAAGGTGAACATCTTCTCAACAACTTGGGAAGGGATAACGATGAAGGAGGGCTCTCAC										ZIP10	RefSeqAccession	NM_102864	-1.12245	-0.82468	-1.15423	-1.49564	-2.01672	-0.279136	-1.52818
DCP_22_0	7.34403	2.87657	7.34403	up		Unknown									A_84_P736411	-2.00019	-1.00014	2.00019	down		AYAMM11TR pooled cDNA populations Arabidopsis thaliana cDNA, mRNA sequence [EG452159]	GTGATGTGTAAATTTTCCTACACGTTTATGTTAGTTGCGCTAAAGCTTGTATTTGGTACT
DCP_22_2	7.10171	2.82817	7.10171	up		Unknown									A_84_P725541	-2.12434	-1.08702	2.12434	down		AYASZ32TR pooled cDNA populations Arabidopsis thaliana cDNA, mRNA sequence [EG501719]	TAGCCAGTACTTTTTCAAGGTTTTCTTCAATCTCAAAGATGAACTAGAAGCAACCATTGC
DCP_22_4	6.98203	2.80365	6.98203	up		Unknown									A_84_P702761	-2.21367	-1.14644	2.21367	down	PLA-I{gamma}1	AYAVV88TF pooled cDNA populations Arabidopsis thaliana cDNA, mRNA sequence [EG457177]	TAAAATTCTGGAATCCACCAGAAACTCTATAATCCAGTAGAAGAGAGAAAAACTCTATGC										Flowering time
DCP_22_6	6.98051	2.80333	6.98051	up		Unknown									A_84_P729311	-2.1148	-1.08052	2.1148	down		AYAXN75TF pooled cDNA populations Arabidopsis thaliana cDNA, mRNA sequence [EG525496]	CCACCAGAACACATAACTGCACATTTTTACTCCAATCTTTCAGACTTTATAAACGCGATG
DCP_22_7	6.69867	2.74387	6.69867	up		Unknown									A_84_P111202	-2.19506	-1.13426	2.19506	down		AYBHZ82TF pooled cDNA populations Arabidopsis thaliana cDNA, mRNA sequence [EG519620]	GTAATGACCAACAAGGTCAATCCTTTTGGAAGAGGATTGCAGCATATGTTGCTGCTAGTC										DNF	RefSeqAccession	NM_112801	-1.03586	-0.85467	-1.04288	-2.22899	-1.26624	-1.07248	-0.515239
															A_84_P736021	-2.1105	-1.07759	2.1105	down		AYBKP20TR pooled cDNA populations Arabidopsis thaliana cDNA, mRNA sequence [EG521725]	TCAGAACATATCCTCTTGGATTACGTTTAGCTCTAAGAACATTGGAAACTTCAAGGTGAC										VIN3	RefSeqAccession	NM_125121	-1.1278	-0.81774	-1.65994	-1.49382	-1.13686	-1.03663	-0.925136
															A_84_P710554	-2.03408	-1.02438	2.03408	down		AYBKW76TR pooled cDNA populations Arabidopsis thaliana cDNA, mRNA sequence [EG523422]	GGATAGTGAAATTGGTAATTAGTGGAATTTTGGGTGTTAAAAGGGTTATTGTTAGGATCC										AP1	RefSeqAccession	NM_105581	-2.07814	-1.31056	-1.02995	-1.49948	-1.29181	-1.11339	-0.943837
															A_84_P703016	-2.22891	-1.15634	2.22891	down		AYBMB23TR pooled cDNA populations Arabidopsis thaliana cDNA, mRNA sequence [EG514477]	TTAATTGTTTTACGCCAAGATTGTCATCTTCGGAACGACAATGATATTCGAGAATTTGAC										AGL79	RefSeqAccession	NM_113925	-0.417514	-0.339745	-0.620145	-0.751826	-0.395073	-0.582206	-0.0844799
															A_84_P18869	-2.10263	-1.0722	2.10263	down	AT1G28030	Arabidopsis thaliana 2-oxoglutarate (2OG) and Fe(II)-dependent oxygenase superfamily protein mRNA, complete cds [NM_102568]	AAGCCTTTTGATTTTTGGGGTTTCTTGAAATTCAGCAACTTACCTAATGCAAGGAAAGAC										ATbZIP15	RefSeqAccession	NM_123656	-1.0165	-0.782844	-1.00957	-1.77718	-1.27817	-1.06224	-0.760878
															A_84_P19230	-2.16153	-1.11206	2.16153	down	AT2G44800	Arabidopsis thaliana 2-oxoglutarate (2OG) and Fe(II)-dependent oxygenase superfamily protein mRNA, complete cds [NM_130044]	CAATGCACCAGCCTATGGAGAGTTTAGTTTCAACGATTTTCTGAACTACATCTCAAGCAA										TT16	RefSeqAccession	NM_203094	-1.04721	-0.842252	-1.02603	-1.47966	-1.29454	-1.06372	-0.946377
															A_84_P553344	-2.23001	-1.15705	2.23001	down	AT1G48980	Arabidopsis thaliana 2-oxoglutarate (2OG) and Fe(II)-dependent oxygenase-like protein mRNA, complete cds [NM_103791]	TCCTTAGTGAATGCAATATTCTCTTCGGATCAAACCTTAAAGTTGAGGAAACCGGTGAAT										VEL2	RefSeqAccession	NM_127444	-1.04985	-0.907184	-1.07212	-1.52036	-1.30509	-1.08688	-1.00051
															A_84_P14412	-2.55393	-1.35272	2.55393	down	AT2G06960	Arabidopsis thaliana 2-oxoglutarate (2OG) and Fe(II)-dependent oxygenase-like protein mRNA, complete cds [NM_126672]	CAATATATGGACACCGAGTTTGCCACTTTTCTAGAATACGTTTTCTCTCGCGAACCTAAA										VEL3	RefSeqAccession	NM_127443	-1.04355	-0.84849	-1.02922	-1.50556	-1.29603	-1.05461	-0.941939
															A_84_P24118	-2.29805	-1.20041	2.29805	down	KCS15	Arabidopsis thaliana 3-ketoacyl-CoA synthase 15 mRNA, complete cds [NM_115076]	CGGGTCAGGGTTTAAATGCAATAGTGTTGTATGGAAAGCCCTAAAAAACATTGACCCTCC										FIE2	RefSeqAccession	NM_129122	-1.0832	-0.840443	-1.01264	-1.47376	-2.13246	-1.04262	-0.938455
															A_84_P21573	-2.33029	-1.22051	2.33029	down	AT5G38120	Arabidopsis thaliana 4-coumarate--CoA ligase-like 8 mRNA, complete cds [NM_123172]	CAGCTGAACTAGAGGCTCTCTTACTAAACCATCCAGATATTCTCGATGCAGCCGTTATTC										DDF2	RefSeqAccession	NM_001084295	-1.07067	-1.72552	-0.996839	-1.45254	0.143209	-1.04696	-0.927242
															A_84_P15087	-2.13511	-1.09431	2.13511	down	AT5G09490	Arabidopsis thaliana 40S ribosomal protein S15-2 mRNA, complete cds [NM_120986]	TGAAGTCGAACCAGATGTTTCCGCAGCTGCTCTTGCGAAGAAGAGAACGTTCAAAAAGTT										AGL74	RefSeqAccession	NM_103711	-1.15382	-0.871318	-1.06184	-2.10898	-1.30809	-1.10685	-0.992447
															A_84_P18276	-2.01279	-1.0092	2.01279	down	AT2G39590	Arabidopsis thaliana 40S ribosomal protein S15a-3 mRNA, complete cds [NM_129517]	GGTACATTGTCCTGACAACATCAGCTGGAATCATGGACCATGAAGAGGCTAGGAAGAAAA										NF-YB4	RefSeqAccession	NM_100774	-2.05164	-1.94189	-1.07856	-1.61834	-1.5207	-1.07667	-1.09412
															A_84_P13646	-2.61758	-1.38823	2.61758	down	RPL12-B	Arabidopsis thaliana 50S ribosomal protein L12-2 mRNA, complete cds [NM_113700]	AAAGATGAAGCAGAAGAAGACAAGACACAGCTCGAAGAAGCTGGTGCCAAGGTTTCCATT										NF-YC7	RefSeqAccession	NM_124429	-1.04303	-1.91821	-1.08482	-1.5694	-1.59477	-1.09989	-1.02135
															A_84_P13670	-2.11645	-1.08164	2.11645	down	AT3G28520	Arabidopsis thaliana AAA-type ATPase family protein mRNA, complete cds [NM_113772]	ACCATGCGTCGTTCGAGACTTTGGGCATGGATCTTGATAAAAAAGAAGAGATTAAAAAGG
															A_84_P14915	-2.16153	-1.11205	2.16153	down	AT5G17740	Arabidopsis thaliana AAA-type ATPase family protein mRNA, complete cds [NM_121780]	CTCAAGTTGAGGACAAGGAGGAACTAGTTGCTAGCGAATATGCTAATGTGATGCCCGAAT
															A_84_P15861	-2.21279	-1.14587	2.21279	down	AT5G17750	Arabidopsis thaliana AAA-type ATPase family protein mRNA, complete cds [NM_121781]	GGGATTTAAAATATTGGCATCTAACTACTTAGGCATGCCTCACGACAGTGATGACCCTCA										Flower develop
															A_84_P16932	-2.24658	-1.16773	2.24658	down	ATH15	Arabidopsis thaliana ABC transporter A family member 11 mRNA, complete cds [NM_125563]	ACCATCACCAAATGCATTAGGACATAAAAGCCTACGACAAGGGGTTCGTGGTATCGTGAT
															A_84_P17878	-2.24533	-1.16693	2.24533	down	ATH16	Arabidopsis thaliana ABC transporter A family member 12 mRNA, complete cds [NM_125564]	CTTGCTGGTACTCAGAAATTTGAGCTCCCAAAGCAAGAGGTTCGAATTGCTGAGGTGTTT										AP1/A = AP1	RefSeqAccession	NM_105581	-2.07814	-1.31056	-1.02995	-1.49948	-1.29181	-1.11339	-0.943837
															A_84_P187034	-2.25386	-1.1724	2.25386	down	ATH4	Arabidopsis thaliana ABC transporter A family member 5 mRNA, complete cds [NM_114644]	GCCATAGAAATGGAAAAATTAGATGTTGCACATGAGTTAATGCTTGAGACGAGCACAGGC
															A_84_P12718	-2.0784	-1.05547	2.0784	down	PGP18	Arabidopsis thaliana ABC transporter B family member 18 mRNA, complete cds [NM_113759]	ACTCGTCTTTATTGGCAAAGGGTCCAAAGGGAGCTTATTTCTCATTGGTCAGTCTCCAGA
															A_84_P93219	-2.30738	-1.20625	2.30738	down	AT3G28415	Arabidopsis thaliana ABC transporter B family member 22 mRNA, complete cds [NM_148757]	GATGCGGTCGGATCAGTATTTGCGGTGTTAGATCGTTACACAAACATTGAACCGGAGAAA
															A_84_P13773	-2.04559	-1.03251	2.04559	down	PGP5	Arabidopsis thaliana ABC transporter B family member 5 mRNA, complete cds [NM_116413]	TGCTGTTTCGATTTTCAGAATTATTGATAGGATATCGAAGATAGATTCGAGAGACGAATC
															A_84_P12906	-2.28123	-1.18981	2.28123	down	AT4G27420	Arabidopsis thaliana ABC transporter G family member 9 mRNA, complete cds [NM_118876]	GCCTTAGCTTTAACTGCGATGCTTGTTGTTTATAGAGTTATAGCTTATATCGCTTTGACG
															A_84_P522942	-2.36345	-1.2409	2.36345	down	AT5G25320	Arabidopsis thaliana ACT domain-containing protein mRNA, complete cds [NM_122441]	AGGTCAAGAATGAAGACACAAAAATAGACACAGTTGGATCGGATGAACCGACAGCCTCAG
															A_84_P541773	-2.12364	-1.08654	2.12364	down	AT1G20600	Arabidopsis thaliana AP2/B3-like transcriptional factor family protein mRNA, complete cds [NM_101911]	CAAAGTCAGGTGCTGCAACACTTCTTAGAGAACACTGTAAAACCAAACAAAGGAGAACAA
															A_84_P559425	-2.1679	-1.1163	2.1679	down	AT4G03170	Arabidopsis thaliana AP2/B3-like transcriptional factor family protein mRNA, complete cds [NM_116553]	AAGATGAAGAAGCTACCTCGGCTACAGAAATATTAGCACAATTGATGCAAGATATTATAG
															A_84_P516019	-2.04125	-1.02945	2.04125	down	AT5G57720	Arabidopsis thaliana AP2/B3-like transcriptional factor family protein mRNA, complete cds [NM_125155]	GATCGTGTTGTGATATACAAGTGGAACGAAATGTTTACGAGGAACAAAGTAAAGCAAGGA
															A_84_P18087	-2.11799	-1.08269	2.11799	down	AT1G50680	Arabidopsis thaliana AP2/ERF and B3 domain-containing transcription factor mRNA, complete cds [NM_103950]	AACTTGGTTAGCTCCATGTTAGAAGATAAAGAAACCAAATCAGAGGAGAACAAAGGAGGG
															A_84_P15326	-2.12745	-1.08913	2.12745	down	AT1G51120	Arabidopsis thaliana AP2/ERF and B3 domain-containing transcription factor mRNA, complete cds [NM_103991]	AAACCCTCTTTACCTCGAAGGTAGAAGAAGAAACCAAATCAGAGGAGAAGAAAGGAGGGT
															A_84_P558119	-2.25821	-1.17518	2.25821	down	AT3G42723	Arabidopsis thaliana ATP binding / aminoacyl-tRNA ligase/ nucleotide binding protein mRNA, complete cds [NM_148809]	CGGTACAATCGATCCTAGAGCTAAGACAAAACACGAGACTAAGGCGAACAAGGCAATGAT
															A_84_P14369	-2.1095	-1.0769	2.1095	down	AT1G49250	Arabidopsis thaliana ATP-dependent DNA ligase mRNA, complete cds [NM_103816]	ACCCTGACAAGGGAATTTCTCTACGATTTCCTCGTCTAGTCCGTATACGGAAAGACAAGA
															A_84_P527096	-2.48211	-1.31157	2.48211	down	AT3G31900	Arabidopsis thaliana ATP-dependent helicase family protein mRNA, complete cds [NM_114011]	AAAGTTTGGTGAATTGAAGGTCAATGACCTTGTGTTGCTAGACTTCTACTCGACAAAGGC
															A_84_P599972	-2.1641	-1.11376	2.1641	down	AT3G32280	Arabidopsis thaliana ATP-dependent helicase family protein mRNA, complete cds [NM_114050]	TGCAACAACTTAGTTGTTGAAAACCCCAATGGATGCATTCTTGCTCAAGCTCGTGGACCT
															A_84_P518454	-2.63545	-1.39805	2.63545	down	AT5G07650	Arabidopsis thaliana Actin-binding FH2 protein mRNA, complete cds [NM_120847]	TAAAGCTAAAGCTCCACTGAAAGAGCATTTCCGGGTGATTAATGCGTTTCCTTCACTCAC
															A_84_P581234	-2.18304	-1.12634	2.18304	down	AT3G32400	Arabidopsis thaliana Actin-binding FH2/DRF autoregulatory protein mRNA, complete cds [NM_114054]	CAACCAATGAGGCAAGTCGATTTTTCGTGCAAATAGTTAGAGGCTCGACTAAACTAAAAA
															A_84_P532688	-2.16616	-1.11514	2.16616	down	AT5G20310	Arabidopsis thaliana Adenine nucleotide alpha hydrolases-like superfamily protein mRNA, complete cds [NM_122038]	TGAAAGGGAAAGGGAGTGATGACAGAAAGATGGTATGGGATACTCTTGGAGAGTCTCATA
															A_84_P538572	-2.14995	-1.1043	2.14995	down	AT3G11680	Arabidopsis thaliana Aluminum activated malate transporter family protein mRNA, complete cds [NM_112000]	AAGACAATAGCTCATGTCATGTTCTTATCACTGTCCATGATGAAGGATATCTACCGACGG
															A_84_P588922	-2.14816	-1.1031	2.14816	down	AT1G50760	Arabidopsis thaliana Aminotransferase-like, plant mobile domain family protein mRNA, complete cds [NM_103958]	CACTTGAAGACGTTATGCTCAGGAAAGAAGATTATGGAGAGGCTAAAGAACGCATGGCAG
															A_84_P582696	-2.22502	-1.15382	2.22502	down	AT1G50770	Arabidopsis thaliana Aminotransferase-like, plant mobile domain family protein mRNA, complete cds [NM_103959]	AACGAAAAAAGGAACAAGGATTTTGGTGAGGGTGATGATTGCAATGACTCTTACGGAAAG
															A_84_P544243	-2.12701	-1.08883	2.12701	down	AT5G35810	Arabidopsis thaliana Ankyrin repeat family protein mRNA, complete cds [NM_122972]	ACGAAGCTAATGTTGGGACTTTTAGCATTGTTTGTTTCAATTATTTCAATGGTTCTTGCC
															A_84_P535291	-2.19629	-1.13507	2.19629	down	AT5G04730	Arabidopsis thaliana Ankyrin-repeat containing protein mRNA, complete cds [NM_120555]	AGATACTCTTTTGATGACTTCATTGTATCACTTCCTAGAAAGATGATATTGGGTCAATCC
															A_84_P10663	-2.14423	-1.10046	2.14423	down		Arabidopsis thaliana At2g13750 mRNA, partial sequence [AY500339]	GGATTTTTCTCAATGGAAAACACAAGCAATTGAGAGATTCTTTTTCCTCTATGGCAATGT
															A_84_P728130	-2.14513	-1.10107	2.14513	down		Arabidopsis thaliana At2g13750 mRNA, partial sequence [AY500339]	AACGACTACGTTACGACTACGGTTACGACTACGCCTAATAGTCATAGCGTACTCGTTAAA
															A_84_P506560	-2.26337	-1.17848	2.26337	down		Arabidopsis thaliana At2g39680 mRNA, complete cds [BT012143]	TACCATCTAAATCTATTGAACATCGTGTTTCAAAATACACAAGTTCAAACTATAATCAAG
															A_84_P599965	-2.11878	-1.08323	2.11878	down		Arabidopsis thaliana At3g29640 mRNA sequence [BT011862]	AGATGAAGTCAAACCGAAGGTTGGTTTATCACAAAAGAAATGGTTTCCCAAAGAAGATAT
															A_84_P119402	-2.14838	-1.10325	2.14838	down		Arabidopsis thaliana At4g36655 mRNA sequence [AY045921]	CAGATTCAAGAGTCCCAAGTTTTGAAGATATCAGAAGAAGAAATATATCATAAGGGATCC
															A_84_P23252	-2.01286	-1.00924	2.01286	down	AT4G09930	Arabidopsis thaliana Avirulence induced protein (AIG1) family protein mRNA, complete cds [NM_117061]	TCTGAAGGAGAAACTCGAGAGAGCACAAAAAGAACTCGAGAAAAGGGATCAAGGTTGCAT
															A_84_P14237	-2.04199	-1.02997	2.04199	down	AT1G60250	Arabidopsis thaliana B-box domain protein 26 mRNA, complete cds [NM_104715]	GGCAGAGGGGATTCCAGTTACGCCCCCAACAGAACTACCTCAACAAGATATTAATTATGA
															A_84_P14740	-2.29154	-1.19632	2.29154	down	AT4G10240	Arabidopsis thaliana B-box type zinc finger-containing protein mRNA, complete cds [NM_117092]	AAAGTGTCTCTGAATAGTCAGTACTCTAGTGAGGAAACTGAAGCTGGAAACTCAGGTGAG
															A_84_P574538	-2.19088	-1.13151	2.19088	down	AT5G09780	Arabidopsis thaliana B3 domain-containing protein REM23 mRNA, complete cds [NM_121015]	GAAACGTTTGTGCAAGGAGTATCCTGTTGTTTTTGGGGACACTTGCAAATTCACCCTCAT
															A_84_P593284	-2.23529	-1.16046	2.23529	down	AT1G10455	Arabidopsis thaliana B3 domain-containing protein mRNA, complete cds [NM_148456]	GGGATAAGTTGACAAGAGAAGTCAAGTTCAAGCATTTCAAATCTCAATCAATAACAATGC
															A_84_P10134	-2.11226	-1.07878	2.11226	down	AT4G17580	Arabidopsis thaliana BAX inhibitor-1 motif-containing protein mRNA, complete cds [NM_117865]	ATTTGTTCAAATTCTCGTTCTCAACATGTTTAGGAAGATGAAGAAAGGAAGAAAAGACCG
															A_84_P16345	-2.08918	-1.06294	2.08918	down	BLH5	Arabidopsis thaliana BEL1-like homeodomain 5 mRNA, complete cds [NM_128280]	TAACATTCATTTTGAGTCAACAAGTCATGGAACTGAGAACTCGGCCATATATTCATCTTC
															A_84_P607076	-2.1197	-1.08386	2.1197	down	AT3G29740	Arabidopsis thaliana BTB/POZ domain-containing protein mRNA, complete cds [NM_113897]	TTGGAAACAGAAGAGATCAAGGCTACAACTACGCTAGACACAATCACTCTCTCAGAGCTA
															A_84_P608917	-2.02229	-1.01599	2.02229	down	AT4G04090	Arabidopsis thaliana BTB/POZ domain-containing protein mRNA, complete cds [NM_116647]	CACTATCAAAAACAGCAAACTTAAGCTTTCTAGCTCTACTAAGGTCAAGGTTTTCGTCGT
															A_84_P591826	-2.12616	-1.08825	2.12616	down	AT2G40440	Arabidopsis thaliana BTB/POZ domain-containing protein mRNA, complete cds [NM_129605]	ATGACTCACGATGAGCTATATATACCTTTACTGAGTTCATGTACAAAGGTTACCTTTCGG
															A_84_P125471	-2.41483	-1.27192	2.41483	down	AT2G21235	Arabidopsis thaliana Basic-leucine zipper (bZIP) transcription factor family protein mRNA, complete cds [NM_179679]	AGCAATGCAATGTCAACGAGTTTAATCATGAGCAACCAAACCATGAATTTTATGGACATA
															A_84_P524732	-2.02416	-1.01732	2.02416	down	AT5G35760	Arabidopsis thaliana Beta-galactosidase related protein mRNA, complete cds [NM_122967]	CTCATGAAGCCTCTATCTTCATTTTCTTGCAAAGCAATCCGACTAAAATCAAGGAGATGT
															A_84_P512351	-2.61578	-1.38724	2.61578	down	AT5G49250	Arabidopsis thaliana Beta-galactosidase related protein mRNA, complete cds [NM_124302]	TGATCCGTTTGTCAATGTCACTATATCCTTCGACTGTGACTAATCCGTCGTCCTTCGAAC
															A_84_P197294	-2.11042	-1.07753	2.11042	down	AT5G09370	Arabidopsis thaliana Bifunctional inhibitor/lipid-transfer protein/seed storage 2S albumin superfamily protein mRNA, complete cds [NM_120973]	CAAGATAATTAAAGCTTGTGCGGATGTGATCTCTATTGTAATGTGCCATGATCATGTAAT
															A_84_P14007	-2.11093	-1.07788	2.11093	down	AT5G38180	Arabidopsis thaliana Bifunctional inhibitor/lipid-transfer protein/seed storage 2S albumin superfamily protein mRNA, complete cds [NM_123178]	TATAGTATGTTTACTATCTCTCTAGTCGCTCGCAAAGTTTTAGAGACTTGTAATGTTCCT
															A_84_P255820	-2.2369	-1.1615	2.2369	down	AT5G03360	Arabidopsis thaliana C1 domain-containing protein mRNA, complete cds [NM_120415]	CATGAGCATAAACTTGCTCTGTTTCCAAGACTGCAGGCTTCCAGCTTAACTTGCAACCTA
															A_84_P249365	-2.22878	-1.15626	2.22878	down	AT5G05120	Arabidopsis thaliana C2H2 and C2HC zinc finger-containing protein mRNA, complete cds [NM_120594]	AACCACAACCTCAAGAACCAAATGATGCAACAGAAGAGATGGATGCTGAGAAAGAAAATG
															A_84_P17779	-2.1342	-1.09369	2.1342	down	AT5G27880	Arabidopsis thaliana C2H2 and C2HC zinc finger-containing protein mRNA, complete cds [NM_122670]	GGAAACGTTTTAAGCGAAGAGAATTTCATCTCAAAGATTGGAACAAACAATATTGTGGAG
															A_84_P611605	-2.09144	-1.0645	2.09144	down	AT4G04404	Arabidopsis thaliana C2H2 and C2HC zinc finger-containing protein mRNA, complete cds [NM_148224]	CGTAAAAGGAAGTACAGTGAAGATGATAATACACTAGTTGACTCATCAGAAACTAGACAT
															A_84_P548798	-2.18129	-1.12518	2.18129	down	AT3G01030	Arabidopsis thaliana C2H2 and C2HC zinc fingers superfamily protein mRNA, complete cds [NM_110968]	TCGTCAAGAAACTGCATTTGAAGATTCAGTATCAGGATTTGAGATGAATATAGAGCATCG
															A_84_P13034	-2.12584	-1.08803	2.12584	down	AT5G22990	Arabidopsis thaliana C2H2-like zinc finger protein mRNA, complete cds [NM_122205]	AAAGAAACCAAATGATCCATGAAGAATCTAACAATATCCAACCAGAAGAGATAGTTGCAG
															A_84_P500904	-2.11045	-1.07755	2.11045	down	AT5G15480	Arabidopsis thaliana C2H2-type zinc finger family protein mRNA, complete cds [NM_121552]	CTAGGGGGTCATCAGACGTTTCATCGGATGAGCAAATGTAAGAACAAGAAGAATGGCATA
															A_84_P533330	-2.12898	-1.09016	2.12898	down	AT3G45560	Arabidopsis thaliana C3H4 type zinc finger protein mRNA, complete cds [NM_114425]	CATCGCATCCGAAAACAATTGAAGTCTAGCAATCCTATTCTGGAGACTAGAACTCAAATT
															A_84_P507687	-2.11987	-1.08397	2.11987	down	AT4G12210	Arabidopsis thaliana C3HC4 type zinc-finger protein mRNA, complete cds [NM_117291]	ACCGGACTGTCTCGGTAACGTCAAACAACAAGAAATCTTTGAGGATAGTTCTACTAGGAA
															A_84_P567751	-2.19215	-1.13235	2.19215	down	AT2G44330	Arabidopsis thaliana C3HC4-type RING finger-containing protein mRNA, complete cds [NM_129996]	GGTTGCATCTAGTGAAGACGATAGTGGTCTGGACATGTGGTTTGATGCTTTGAACCTAGA
															A_84_P606529	-2.12711	-1.0889	2.12711	down	AT5G50640	Arabidopsis thaliana CBS / octicosapeptide/Phox/Bemp1 domain-containing protein mRNA, complete cds [NM_148107]	TTCTGTGAATTGATATCAAAAATTTTCCGAAAGAGAAAGATTATTTGTGTTTCAGAGAAT
															A_84_P233429	-2.18622	-1.12844	2.18622	down	AT1G58390	Arabidopsis thaliana CC-NBS-LRR class disease resistance protein mRNA, complete cds [NM_104619]	TTGTGATGTTGGGCACCAGATGGAAGAAGAAATTTTCTGTAGGAGGAGAAGATTATTACA
															A_84_P10614	-2.3343	-1.22299	2.3343	down	AT1G63350	Arabidopsis thaliana CC-NBS-LRR class disease resistance protein mRNA, complete cds [NM_105014]	ACGTCGTGAGAAGGATGTCATTGATGAAGAATAATATTGCTCATCTTGATGGCCGTCTTG
															A_84_P11624	-2.20707	-1.14214	2.20707	down	AT2G12880	Arabidopsis thaliana CCHC-type zinc knuckle protein mRNA, complete cds [NM_126900]	AGACCATCGTTTCAATTTGATTATTTGGAGGTCAAGATGTCTCTTTAGACTAATGAAACC
															A_84_P21051	-2.11568	-1.08112	2.11568	down	AT2G15180	Arabidopsis thaliana CCHC-type zinc knuckle protein mRNA, complete cds [NM_127079]	TGGACGAAATTACTGTGAATAAAGATGAGAGTGTCAATGACACTATTCAGATCAAAGGAG
															A_84_P604253	-2.12743	-1.08911	2.12743	down	AT2G32310	Arabidopsis thaliana CCT motif family protein mRNA, complete cds [NM_128790]	GTCTCTGATGGTACCTTCAATGTCACGGAACATAGAACTTATTTACTACTTCTCCACTTA
															A_84_P590571	-2.19495	-1.13419	2.19495	down	AT1G04500	Arabidopsis thaliana CCT motif-containing protein mRNA, complete cds [NM_100329]	CATATTTTCACACATAAGTGGTGTGAACTCTTTCAAATGCAATTATCCAATCCAGTCTTG
															A_84_P21788	-2.15789	-1.10962	2.15789	down	AT1G05290	Arabidopsis thaliana CCT motif-containing protein mRNA, complete cds [NM_100408]	GAAGATTTACAAAAGCTGGTGCTGATTATGACTATGACCCACGAGCTAATGATATTAACA
															A_84_P513318	-2.17579	-1.12154	2.17579	down	AT2G33350	Arabidopsis thaliana CCT motif-containing protein mRNA, complete cds [NM_128895]	TTTTGCACACATTAGTGGAGCAAATTCCTTCAAGTGCAACTACCCAATCCAATCTTGGAT
															A_84_P556279	-2.02878	-1.02062	2.02878	down	AT3G10116	Arabidopsis thaliana COBRA-like extracellular glycosyl-phosphatidyl inositol-anchored family protein mRNA, complete cds [NM_148702]	GAGGGACATACATATGTGATAAATTGATGAAAGTTACTCAAACTCCGGGTTATCTGAGTA
															A_84_P504197	-2.18472	-1.12745	2.18472	down	COBL11	Arabidopsis thaliana COBRA-like protein 11 precursor mRNA, complete cds [NM_118845]	ATTTCCCTAAAAAGAGTTCCGGGATGAGATTATCCGGTATCCGATTCTTGCCTTCGATTC
															A_84_P604173	-2.16328	-1.11322	2.16328	down	AT2G01800	Arabidopsis thaliana COP1-interacting protein-like protein mRNA, complete cds [NM_001124779]	ATGGTCATACCATTGATGTTGAGGTCAAGCTTGATCCTGTCGATGGTCATACCATTGATG
															A_84_P22028	-2.13805	-1.09629	2.13805	down	AT1G30060	Arabidopsis thaliana COP1-interacting protein-like protein mRNA, complete cds [NM_102745]	CTGTCCACCTCGTACGTGTCGAGGAGAAGGAAATGAGAAAAAGTAAATCAGAAAGTGACA
															A_84_P501432	-2.47979	-1.31022	2.47979	down	AT4G00580	Arabidopsis thaliana COP1-interacting protein-like protein mRNA, complete cds [NM_116282]	AGGAGAATGTGGCTAAAGTTGTGAAGAAGCCGAACAAGAGATCGAAGAAGGAACAGTCTT
															A_84_P309153	-2.13357	-1.09327	2.13357	down	AT4G00920	Arabidopsis thaliana COP1-interacting protein-like protein mRNA, complete cds [NM_116319]	TGTGGAGAAAGTTGTTAAGAAATCAACAAAGAAGTCGAAGAAGAAACAGTCTTCGGACGT
															A_84_P21068	-2.14849	-1.10332	2.14849	down	AT2G34890	Arabidopsis thaliana CTP synthase family protein mRNA, complete cds [NM_129042]	CACCAACACAACCAAACAATGTTCTTGGAAAAGAAACAACACATAGGTTGGTCCAAAAAA
															A_84_P20375	-2.03099	-1.02218	2.03099	down	AT3G61720	Arabidopsis thaliana Ca2+dependent plant phosphoribosyltransferase family protein mRNA, complete cds [NM_116037]	TGATTTTCGTATTTATTTGCTACTGGGTGCAACTACCGTGGTTCCGCAATAATTTACCCG
															A_84_P72734	-2.11571	-1.08114	2.11571	down	AT2G21010	Arabidopsis thaliana Calcium-dependent lipid-binding (CaLB domain) family protein mRNA, complete cds [NM_127670]	ATGGGCATGATAAATCCATACGTGCAAATCGAGCTCTCTGAAGATAAAATTTCATCTAAG
															A_84_P16073	-2.37256	-1.24644	2.37256	down	AT1G23250	Arabidopsis thaliana Caleosin-related family protein mRNA, complete cds [NM_102174]	TCAAGACAATGGTTTGTTGACGGAAGATGCAGTAAGAGGCGTCTACGATGGTAGCCTTTT
															A_84_P17421	-2.36228	-1.24018	2.36228	down	AT3G26140	Arabidopsis thaliana Cellulase (glycosyl hydrolase family 5) protein mRNA, complete cds [NM_113521]	TGAAGGGCGAAGACAGCTCGTGTGATCCGATAAGCCAGTGGTTCAAGATTGTTAAAGTTA
															A_84_P22749	-2.04468	-1.03188	2.04468	down	AT1G09260	Arabidopsis thaliana Chaperone DnaJ-domain-containing protein mRNA, complete cds [NM_100796]	ATCAGCTTTCGAGATTATTAATTATGCGTGGAAGATCTTGTCCGATCCTGAAAAACGAAA
															A_84_P14332	-2.17039	-1.11795	2.17039	down	AT1G68420	Arabidopsis thaliana Class II aaRS and biotin synthetases superfamily protein mRNA, complete cds [NM_105513]	GAAGGTCGACGAATTCTGTATTGATAGACCTCTTATGCCATTTTCGGAGAACGACCATTG
															A_84_P14491	-2.19481	-1.13409	2.19481	down	AT1G07460	Arabidopsis thaliana Concanavalin A-like lectin family protein mRNA, complete cds [NM_100620]	GCAACCGTAAAGCCTAATCACACCAAGACGATGATCATAATCTGCACACTTGCAATAATG
															A_84_P13454	-2.27788	-1.18769	2.27788	down	AT2G15780	Arabidopsis thaliana Cupredoxin superfamily protein mRNA, complete cds [NM_127140]	GGAAAAGGCTTTGAGTTTGTTCTAAAACAGATGAAGCCTTACTACATTTCGTGTGGCGAG
															A_84_P513445	-2.22975	-1.15689	2.22975	down	AT1G44478	Arabidopsis thaliana Cyclophilin mRNA, complete cds [NM_103549]	AAATTTGGCGTCAGGTCTGGAGGAAAGACTCTCAACATGGTAAAGATCATGTTGCCAAAA
															A_84_P265260	-2.11571	-1.08114	2.11571	down	AT5G56920	Arabidopsis thaliana Cystatin/monellin superfamily protein mRNA, complete cds [NM_125074]	ATGTATGCCAGTCCCTTTTTGGCATTGACTAGTAATATTTCTAATGTAAGTCGTCGGTTT
															A_84_P546472	-2.03453	-1.02469	2.03453	down	AT2G37435	Arabidopsis thaliana Cystatin/monellin superfamily protein mRNA, complete cds [NM_179951]	AGTGGGTGATCACACGCAAGCACTCTCGTGACAATTGACCGTCTAGTTCTATGATGATAA
															A_84_P529624	-2.13116	-1.09164	2.13116	down	AT2G39320	Arabidopsis thaliana Cysteine proteinases superfamily protein mRNA, complete cds [NM_129489]	GACAAAGTCATTCATATGAGCTATCTAGCTGGGATCCATTTCAACTCCATCTACAAAAAA
															A_84_P22503	-2.22474	-1.15364	2.22474	down	AT5G26130	Arabidopsis thaliana Cysteine-rich secretory proteins, Antigen 5, and Pathogenesis-related 1 protein superfamily protein mRNA, complete cds [NM_122514]	CAACAAAGAAAGGGAGACTGTAGTCTCACTCACTCCAACTCAAATGGGCTTTACGGTGAA
															A_84_P274820	-2.23276	-1.15883	2.23276	down	AT3G25850	Arabidopsis thaliana Cysteine/Histidine-rich C1 domain family protein mRNA, complete cds [NM_113487]	ATGGAAAAGAATTCGAAGCTGAACCCAAAGAAGAGCTTGAAGATGAACTCGAAGATGATT
															A_84_P514929	-2.12523	-1.08762	2.12523	down	AT5G16430	Arabidopsis thaliana Cysteine/Histidine-rich C1 domain family protein mRNA, complete cds [NM_121648]	TCAAGATAGTGTCCATCAGGACAATTGACTATACTGGTAAAGTATGTCATCTTTGTAACA
															A_84_P83049	-2.21944	-1.1502	2.21944	down	AT2G21810	Arabidopsis thaliana Cysteine/Histidine-rich C1 domain family protein mRNA, complete cds [NM_127750]	AAGCTTTAAGGCAGAAATTCACTGGAACTTGGAGTTTTTGTTTGGGAAAGCTGTGTCATG
															A_84_P114282	-2.24256	-1.16515	2.24256	down	AT2G37810	Arabidopsis thaliana Cysteine/Histidine-rich C1 domain family protein mRNA, complete cds [NM_129337]	GTGTTTAGATTTTTCAAGGATGTTACAGTTGAAGTTGTCAGCAGTATCATCACAGAAATG
															A_84_P501276	-2.6216	-1.39045	2.6216	down	AT3G05300	Arabidopsis thaliana Cytidine/deoxycytidylate deaminase-like protein mRNA, complete cds [NM_111403]	GAGATTACAAAACTCGATCTGAGTATCGCCGAGCAAGTGTTTCAGAATACAAAGGGGAAG
															A_84_P11426	-2.17484	-1.12091	2.17484	down	AT1G32720	Arabidopsis thaliana Cytochrome C oxidase polypeptide VIB family protein mRNA, complete cds [NM_103006]	AAGAAGAGAAGCTAGAGAGGTTGTGTCAAGATATGAGGACACCGTCAACAATGAGGAGAT
															A_84_P15948	-2.19933	-1.13707	2.19933	down	AT5G51900	Arabidopsis thaliana Cytochrome P450 family protein mRNA, complete cds [NM_124569]	TTGCCAACGGGCAGAAGTTTGAGCCAGATACTAGTTTAATTCTTAAAATGAAGCATGGCT
															A_84_P549596	-2.30137	-1.2025	2.30137	down	AT5G48750	Arabidopsis thaliana Cytochrome b561/ferric reductase transmembrane with DOMON related domain mRNA, complete cds [NM_124252]	TAATGATAACATGTTACTAGTCAAAAGCATTCATGGACTAGTGAATGCAGTGTGTTGGGG
															A_84_P16269	-2.20039	-1.13776	2.20039	down	AT1G32300	Arabidopsis thaliana D-arabinono-1,4-lactone oxidase family protein mRNA, complete cds [NM_102963]	TATACAAAGGCTAGAGTTTGTACTCATGTAAAATCAGTAAATGGCTATGACGATCATACC
															A_84_P21284	-2.22568	-1.15424	2.22568	down	AT3G53080	Arabidopsis thaliana D-galactoside/L-rhamnose binding SUEL lectin protein mRNA, complete cds [NM_115168]	GGAAAAGAGAAGTGTCACCTTTTGGTTACGGATGAGATGTTTGGTCCGAGCAAGTGCAAA
															A_84_P507618	-2.54124	-1.34553	2.54124	down	AT3G52350	Arabidopsis thaliana D111/G-patch domain-containing protein mRNA, complete cds [NM_115095]	GAAATTAGTGAAGATGATCGAGCACGAAAAACGATTGGCGGAAAACGAATTTGAACGAGC
															A_84_P24050	-2.18826	-1.12978	2.18826	down	DEGP12	Arabidopsis thaliana DEGP protease 12 mRNA, complete cds [NM_112527]	TTTGAAACACTTACGTGAACTAATAGAGGGATGTTTTAGCAAAGATCTGAGGCTGGACTT
															A_84_P10974	-2.18149	-1.12531	2.18149	down	MEE57	Arabidopsis thaliana DNA (cytosine-5-)-methyltransferase family protein mRNA, complete cds [NM_117435]	CATTGTTCCCAATTTGTTAAACAAAGCTAAGGACCACAACGGTTATAAGGGACTCTATGG
															A_84_P14555	-2.04496	-1.03207	2.04496	down	AT3G16680	Arabidopsis thaliana DNA binding / DNA-directed RNA polymerase mRNA, complete cds [NM_112541]	GCTCTTACTACTGAAGAGAAGCAAAAGTTTCTAGAGAGAAAGAGAACCAGCTTCCAAGGA
															A_84_P23827	-2.09765	-1.06877	2.09765	down	AT1G64800	Arabidopsis thaliana DNA binding / transcription factor mRNA, complete cds [NM_105154]	TGGCCAGTGAAAAGGGTTAGTAATTATAGGTTGGAGTTTGAGGCTTTTGAATGCATTTGG
															A_84_P19501	-2.10759	-1.0756	2.10759	down	AT4G21895	Arabidopsis thaliana DNA binding protein mRNA, complete cds [NM_001125551]	ACATCTAGAGCTTGGAAACAAGACAACATTGAGTGTAGACAACAACATCTCTACAACAGA
															A_84_P23621	-2.43785	-1.28561	2.43785	down	AT1G36095	Arabidopsis thaliana DNA binding protein mRNA, complete cds [NM_103306]	GCAAAAGGAAATAGGAGCAAGGACTGTGAAGAGGATCATTATGCAAGACAGTTTCTGGCA
															A_84_P607732	-2.10722	-1.07534	2.10722	down	AT2G05635	Arabidopsis thaliana DNA repair DEAD helicase RAD3/XP-D subfamily protein mRNA, complete cds [NM_201697]	TATTAATGAAAATTGAGCTGTTTACTGCATATCAAAGCTTCAATACCTCCTGCTCAGTTC
															A_84_P593737	-2.27141	-1.18359	2.27141	down	AT3G32330	Arabidopsis thaliana DNA repair protein-like protein mRNA, complete cds [NM_148778]	GATGTTGACAAACAAGGTTATCTACAATCACAAAGGAGAGTGTCTCCTTGAAGTTCCGGG
															A_84_P517787	-2.24696	-1.16797	2.24696	down	AT5G28590	Arabidopsis thaliana DNA-binding family protein mRNA, complete cds [NM_122742]	TGTTGGGCTACCATCCCGATATGGAATCTTCCGGAAGAAATCCAAACGATGAGCATCATA
															A_84_P21884	-2.2293	-1.15659	2.2293	down	AT1G66420	Arabidopsis thaliana DNA-binding storekeeper protein-related transcriptional regulator mRNA, complete cds [NM_105313]	GATGTTGAAGGTTAAAAATAGCGAATGCGTGAAACAAAAGACTAACCTTTTGAATGAGGT
															A_84_P100266	-2.17375	-1.12019	2.17375	down	AT4G00232	Arabidopsis thaliana DNA-binding storekeeper protein-related transcriptional regulator mRNA, complete cds [NM_116242]	TTATGATGTGGAATCTGCCCTTGAGAAACCAAGGAAGAGTAAGCGGATTATAAAGCTTTG
															A_84_P559964	-2.10711	-1.07526	2.10711	down	AT4G01260	Arabidopsis thaliana DNA-binding storekeeper protein-related transcriptional regulator mRNA, complete cds [NM_116356]	CTTTGGGTGTTGATGACACAAAATGGAGTGCAAAATTGGATAAGATCAAAGACGGAAAAC
															A_84_P249525	-2.21158	-1.14508	2.21158	down	AT2G01370	Arabidopsis thaliana DNA-binding storekeeper protein-related transcriptional regulator mRNA, complete cds [NM_126198]	TGAAGAGGCGTCAAGACTCTGATTCAGATTCGCTGGAGAAGGAGGTTTCAGTTGTTGTAA
															A_84_P15106	-2.22013	-1.15065	2.22013	down	AT2G20613	Arabidopsis thaliana DNA-binding storekeeper protein-related transcriptional regulator mRNA, complete cds [NM_127623]	GGACAGATGACGATGAGATTGTAGTTTTAGAAGGTTTTATCGATTACAAAAACGATAGTG
															A_84_P21797	-2.26749	-1.1811	2.26749	down	AT1G61700	Arabidopsis thaliana DNA-directed RNA polymerase subunit 10-like protein mRNA, complete cds [NM_104852]	CTCATGTCGATCTAATCGAAAAGCTTCTAAACTACAACACTATGGAGAAATCCGACCCCA
															A_84_P310563	-2.09977	-1.07023	2.09977	down	AT5G51795	Arabidopsis thaliana DNA/RNA-binding protein Kin17, conserved region-containing protein mRNA, complete cds [NM_148118]	TCATCATCGATGGGCAAGAACGATATGTTAACCCCGAAGGCGATGTCGAATCGAATAAAA
															A_84_P586737	-2.1274	-1.08909	2.1274	down	AT4G19580	Arabidopsis thaliana DNAJ heat shock N-terminal domain-containing protein mRNA, complete cds [NM_118078]	ATATGGGAGGCCAGTCTACAGCTTTAATGCTAAATTTCAACCAACAAGCAAAAGCACAAG
															A_84_P22885	-2.10991	-1.07718	2.10991	down	AT1G31530	Arabidopsis thaliana DNAse I-like protein mRNA, complete cds [NM_102892]	AATTCATCCGAGTGATCATTTACCCATCGGCGTTGAGTTTGAGATCAACCGAAACATATA
															A_84_P553333	-2.18796	-1.12959	2.18796	down	AT1G40390	Arabidopsis thaliana DNAse I-like superfamily protein mRNA, complete cds [NM_103391]	GGCCTGTAGAGGTCTGAATAGACGTGGCTTCAGTAATATTCAAGCTCAATTGATGTCCAA
															A_84_P11532	-2.0882	-1.06226	2.0882	down	AT1G49015	Arabidopsis thaliana DPP6 N-terminal domain-like protein mRNA, complete cds [NM_103795]	CTGGTTTGAAAGCTGCTTCAATGGCCATCTCGAGTTTTTCGACGTGGATAAGCTTGAGAT
															A_84_P19560	-2.81874	-1.49505	2.81874	down	AT4G35280	Arabidopsis thaliana DUO1 activated zinc finger 2 mRNA, complete cds [NM_119694]	GAAAAGGAGGAGGAGCCGATGATCAGTGGTGCTTTGGATTTGAATGTTCCTCCAACAATA
															A_84_P19922	-2.01482	-1.01065	2.01482	down	DegP4	Arabidopsis thaliana DegP protease 4 mRNA, complete cds [NM_105237]	TTTGATCTTAGAACTGCATAGAATACCGTCGGCCAATGAGTATGACTACCAGTGGCAGAG
															A_84_P11332	-2.08024	-1.05675	2.08024	down	AT1G17615	Arabidopsis thaliana Disease resistance protein (TIR-NBS class) mRNA, complete cds [NM_101624]	TCAAATCGGCTTTAGGGAAAGAGATCTTAATGTCGGTTCCGAGTTGTCTTCACCTATATC
															A_84_P10988	-2.21102	-1.14471	2.21102	down	ATDOF4.2	Arabidopsis thaliana Dof zinc finger protein DOF4.2 mRNA, complete cds [NM_118221]	GGTAACCCTTTGATAAACCAATCAATTGGTGGATATGTTGATAATCACAAAGATGAACAC
															A_84_P12878	-2.1592	-1.1105	2.1592	down	AT4G21050	Arabidopsis thaliana Dof zinc finger protein DOF4.4 mRNA, complete cds [NM_118223]	ATCGGTGGGTATGTTGATAATCTTACAAGTTATTGCATAAATCAAGTGGAACCAAAGCTT
															A_84_P11933	-2.07744	-1.05481	2.07744	down	AT4G21040	Arabidopsis thaliana Dof zinc finger protein mRNA, complete cds [NM_118222]	AACATGAATTATAATAACGCTAGCACTAGCGGAAGGATGCATCCTAGTCATTTAGAGAAG
															A_84_P20043	-2.0499	-1.03555	2.0499	down	AT1G54070	Arabidopsis thaliana Dormancy/auxin associated family protein mRNA, complete cds [NM_104284]	CGAAGACGATGCAGCAAGTCTAACTACTTATGAATGGATTGTGATAAACGCGTTGGACCG
															A_84_P16651	-2.41384	-1.27133	2.41384	down	AT4G18870	Arabidopsis thaliana E2F/DP family winged-helix DNA-binding domain-containing protein mRNA, complete cds [NM_118003]	AAATGGCGGAGGCAGGAGAATTGTTTAAGTTGCAAATTGAGGAAATGTCGGATATGAGAA
															A_84_P16490	-2.21176	-1.14519	2.21176	down	DNF	Arabidopsis thaliana E3 ligase DNF mRNA, complete cds [NM_112801]	CCTAACTGCAGAAAGAACGTTGAAGAAATCCAAAATCACGAACTTTCTCTTAGTCCAAAC
															A_84_P543661	-2.07445	-1.05273	2.07445	down	AT1G66630	Arabidopsis thaliana E3 ubiquitin-protein ligase SINA-like 3 mRNA, complete cds [NM_105334]	GTAGGTTATTAGGTTCATACATCAGTGGCCTAGCTAGTAATGTATTAAATGATGTTTGTC
															A_84_P17788	-2.28063	-1.18943	2.28063	down	AT5G37870	Arabidopsis thaliana E3 ubiquitin-protein ligase SINA-like 6 mRNA, complete cds [NM_123146]	CACAGTTTGTTATGTGGTCCATTGTTAGGGATGATGCTTTGCATCAATGAGTTGAAGCAA
															A_84_P20626	-2.14096	-1.09826	2.14096	down	AT5G37900	Arabidopsis thaliana E3 ubiquitin-protein ligase SINA-like 8 mRNA, complete cds [NM_123149]	TTGCGTAGTGAATTGTTGGATATTAAGCTTTCTATCGTCGAAACGTCGAACCAAGAGTAA
															A_84_P728421	-2.15572	-1.10817	2.15572	down	AT3G27425	Arabidopsis thaliana ECA1-like gametogenesis related family protein mRNA, complete cds [NM_001084747]	ATGCGTTGCAATTAGCGTATAACAAAGATTATAGTCTCCTAACAAGAAATTGTTGCAGAG
															A_84_P522180	-2.06455	-1.04583	2.06455	down	AT5G65370	Arabidopsis thaliana ENTH/ANTH/VHS superfamily protein mRNA, complete cds [NM_125935]	GGATAAGATTTGAAGAATTGAACGTAAGAGTAGCTAAACCTAACGAGTTGGTTCCGGTTT
															A_84_P547471	-2.15701	-1.10903	2.15701	down	AT3G23350	Arabidopsis thaliana ENTH/VHS family protein mRNA, complete cds [NM_113238]	TGTCTAACGTTGAGAGAGTTTCAAGTAAATGTTACGATCGTTGCAATTCTATTGGTTACT
															A_84_P17145	-2.01522	-1.01094	2.01522	down	ddf2	Arabidopsis thaliana ERF/AP2 transcription factor DDF2 mRNA, complete cds [NM_001084295]	TGAATACGAGTGTGTACGTGGACGAAGAAATGTGTTACGAAGATTTGTCACTTTGGAGTT
															A_84_P561709	-2.20438	-1.14037	2.20438	down	AT3G57960	Arabidopsis thaliana Emsy N Terminus (ENT) domain-containing protein mRNA, complete cds [NM_115658]	ATGGGTCAGTATAAGGCTTCCTGATAAAGCTAAGTTCACTGAATACATCATCAAAGCATA
															A_84_P548424	-2.13005	-1.09089	2.13005	down	AT3G57970	Arabidopsis thaliana Emsy N Terminus and plant Tudor-like domain-containing protein mRNA, complete cds [NM_115659]	TCTTCCACGAAACCAGTACAACTCAAAACAAGAAGCAAGTTCATGAGGTTGGCAAAACTA
															A_84_P17377	-2.17359	-1.12008	2.17359	down	AT3G11870	Arabidopsis thaliana Endoribonuclease/protein kinase IRE1-like protein mRNA, complete cds [NM_112020]	TTGATGATGGAAATCTACGCATTCATCTCTATGCACTGCAAGGGAGAAGAAGCGTTCGAG
															A_84_P13615	-2.27086	-1.18324	2.27086	down	AT3G26820	Arabidopsis thaliana Esterase/lipase/thioesterase family protein mRNA, complete cds [NM_113594]	AAGCAAAGTCTGAGGTCGAACAATGCATTGCATACTTAAAAATGAAAAGAGAGTGTGATC
															A_84_P713553	-2.13381	-1.09343	2.13381	down	ETO1	Arabidopsis thaliana Ethylene-overproduction protein 1 mRNA, complete cds [NM_115036]	CGCATGACTTCTCTCTGAAAAACAGATTGGTAATAAAAAAGAAAAAGAAAAACAATAAAC
															A_84_P612244	-2.19707	-1.13558	2.19707	down	AT2G29040	Arabidopsis thaliana Exostosin family protein mRNA, complete cds [NM_128461]	CCGAGGACAAAAGTTTTCGCTATGAGAGAACAAGTGATAAGACTGATACCGAGGTTAATG
															A_84_P12177	-2.12028	-1.08425	2.12028	down	AT5G54820	Arabidopsis thaliana F-box and associated domain-containing protein mRNA, complete cds [NM_124863]	GTCAAGCGATGGTGGTATTTGCTAAAGCGGAAATGTTACAGAGAACTTCGAAGCATGTAC
															A_84_P601261	-2.0751	-1.05318	2.0751	down	AT2G07140	Arabidopsis thaliana F-box and associated interaction domain-containing protein mRNA, complete cds [NM_001161029]	GAGACAATTGGAGGAGAATCGCCAATTATTACTACTTATGTTCCAAGTTTGGTTCAGATC
															A_84_P569255	-2.1681	-1.11643	2.1681	down	AT1G20735	Arabidopsis thaliana F-box and associated interaction domain-containing protein mRNA, complete cds [NM_001198118]	AGTTTCAGGGTCGAATGAATTTATGGGCATGAGTATCGGAGACTTCTATAAGTTTACACC
															A_84_P17550	-2.26339	-1.17849	2.26339	down	AT1G12190	Arabidopsis thaliana F-box and associated interaction domain-containing protein mRNA, complete cds [NM_101091]	GTTTCTATGATCCCAGCTTGATTCCTATTCCTTCAGAGACTTCAGGACAAAAAATAAGCA
															A_84_P21795	-2.36967	-1.24469	2.36967	down	AT1G27490	Arabidopsis thaliana F-box and associated interaction domain-containing protein mRNA, complete cds [NM_102513]	TGAATTATGTTCCAAGTTTCGTACAAATCCAACAAGGTACACTTCTTGCACCACGCACAT
															A_84_P563870	-2.16783	-1.11625	2.16783	down	AT1G33020	Arabidopsis thaliana F-box and associated interaction domain-containing protein mRNA, complete cds [NM_103035]	GGTGATTGAATATATCAAGAGACATCATGTAACTATTCAAGTAGAAAAGGAACAGAACCC
															A_84_P516889	-2.09308	-1.06563	2.09308	down	AT3G16820	Arabidopsis thaliana F-box and associated interaction domain-containing protein mRNA, complete cds [NM_112556]	TCTTAGAGGTTAACATGATAACATTCCCTCATTATCGGTTTAGTTTTCACCATGTGAGTT
															A_84_P536401	-2.18103	-1.12501	2.18103	down	AT3G17480	Arabidopsis thaliana F-box and associated interaction domain-containing protein mRNA, complete cds [NM_112628]	GTGATGACATACACAGCATTGTATACATTATTGGACAAGATAGATTGAGAATTGTGGATC
															A_84_P151028	-2.1677	-1.11616	2.1677	down	AT3G17530	Arabidopsis thaliana F-box and associated interaction domain-containing protein mRNA, complete cds [NM_112633]	TGTTATGTTCCTAGTTTGGTTAGCATTCAGGAAAATATACCCAACAAGGCAGAAGAAAAT
															A_84_P539061	-2.10754	-1.07556	2.10754	down	AT3G21170	Arabidopsis thaliana F-box and associated interaction domain-containing protein mRNA, complete cds [NM_113011]	CGGCACTCCAAGGACATCATACACATTGTGGAAAATGATAAATTCATAGAATTGGATCAT
															A_84_P506229	-2.19038	-1.13118	2.19038	down	AT3G22350	Arabidopsis thaliana F-box and associated interaction domain-containing protein mRNA, complete cds [NM_113133]	CCTTGTGTTGTAATTTAGATTTCGAGACCGACGGGAACTTGATATTCACTATTGGAGAAG
															A_84_P552327	-2.14819	-1.10312	2.14819	down	AT3G22720	Arabidopsis thaliana F-box and associated interaction domain-containing protein mRNA, complete cds [NM_113171]	GAAAGGCTTCAACTTATCCATACTACAAGATGGTACTCATTGATTTTCAATTATGTTCCG
															A_84_P585253	-2.19552	-1.13456	2.19552	down	AT3G24700	Arabidopsis thaliana F-box and associated interaction domain-containing protein mRNA, complete cds [NM_113381]	TGTTAATGGACGTTTATGTGCTAGGATACGTAAACAACAACAAATCTTGCAATAGCTACA
															A_84_P557672	-2.1097	-1.07704	2.1097	down	AT5G38810	Arabidopsis thaliana F-box and associated interaction domain-containing protein mRNA, complete cds [NM_123242]	CAGGAATGGTCACAGTATATCTACTCCTTGCCGAAGATTAAGGATCTTAGTATTGACGAT
															A_84_P86009	-2.14409	-1.10036	2.14409	down	AT1G67455	Arabidopsis thaliana F-box and associated interaction domain-containing protein mRNA, complete cds [NM_148638]	GAACTACCCCTTATTGGCTTAACCCAAATATTTATGGAACAACACAAGTACTGGGTTTCC
															A_84_P138969	-2.25312	-1.17193	2.25312	down	AT3G22421	Arabidopsis thaliana F-box and associated interaction domain-containing protein mRNA, complete cds [NM_148741]	ACATGAAGAGACATATGTAGTCTATGGGAGATATGTGCCATCAAGGAAAAAACCTAGATG
															A_84_P11758	-2.56336	-1.35803	2.56336	down	AT1G12870	Arabidopsis thaliana F-box and associated interaction domains-containing protein mRNA, complete cds [NM_101158]	TGAATTGCACGCCAAGTTATCGAATATACCATGCCCAAAAGCCAGCATCTGTAAACGGGA
															A_84_P510668	-2.07872	-1.0557	2.07872	down	AT3G16880	Arabidopsis thaliana F-box and associated interaction domains-containing protein mRNA, complete cds [NM_112564]	TGTGGTTTTTGATAAGGACAAAGAGATGAGAAACCGTATCACAGCTTACATCATTGGAGA
															A_84_P232489	-2.20533	-1.14099	2.20533	down	AT4G04690	Arabidopsis thaliana F-box and associated interaction domains-containing protein mRNA, complete cds [NM_116707]	GGATCAGAAAGCAAATTGAGACAGGACGACATAGATCGTTTCGCTACCTTGACCCGTTTA
															A_84_P587030	-2.02869	-1.02055	2.02869	down	AT4G10190	Arabidopsis thaliana F-box and associated interaction domains-containing protein mRNA, complete cds [NM_117087]	TGGATCATCATGATTCAGTGTCTAGATGCTCACTTGTCGTCAATTATGTTCCAACTTTGG
															A_84_P13614	-2.23785	-1.16211	2.23785	down	AT1G26510	Arabidopsis thaliana F-box associated ubiquitination effector family protein mRNA, complete cds [NM_102413]	CAATATTGAACCTTGGAAGAGTTCATCTCGCTATCTAGACGTTAGAGGCACTACTCATAC
															A_84_P563068	-2.11543	-1.08095	2.11543	down	AT1G31510	Arabidopsis thaliana F-box associated ubiquitination effector family protein mRNA, complete cds [NM_102890]	TTGAGAACAATGAATGCCCGAAAGTTGAATGTTACTCTTCTATGGAGTCTTCAATTGGTG
															A_84_P306190	-2.1414	-1.09856	2.1414	down	AT1G32600	Arabidopsis thaliana F-box associated ubiquitination effector family protein mRNA, complete cds [NM_102995]	GCAAAAAACGATGAAGTCTTTGTAGTGGTGCGATGTCGTAGTAAAGAAGAAGAGGACAAT
															A_84_P577330	-2.16082	-1.11158	2.16082	down	AT1G46912	Arabidopsis thaliana F-box associated ubiquitination effector family protein mRNA, complete cds [NM_103609]	AAGACAAGGTATCGAGAGATATTGGTAACTCATTAGTCACCTTCACAAATTATGTTGAGA
															A_84_P18997	-2.13098	-1.09152	2.13098	down	AT1G47350	Arabidopsis thaliana F-box associated ubiquitination effector family protein mRNA, complete cds [NM_103629]	ACGACGAAACATCAGACGACGAAGAATCTTTACGTTCTTATAACTATTCTTATAAGCCAT
															A_84_P580015	-2.13416	-1.09367	2.13416	down	AT1G50470	Arabidopsis thaliana F-box associated ubiquitination effector family protein mRNA, complete cds [NM_103930]	ACAAGATATACATTGTTGGAGAAGATAAATACACAAGGTATATCGATCTTCTGGTTTCGG
															A_84_P61370	-2.03148	-1.02253	2.03148	down	AT1G59630	Arabidopsis thaliana F-box associated ubiquitination effector family protein mRNA, complete cds [NM_104656]	GTGCTTTACTAATGCGATCTATAGAGTTGCAGTCTTGGAACTTGCAACCAACGCGTGGAA
															A_84_P502159	-2.36448	-1.24152	2.36448	down	AT3G04250	Arabidopsis thaliana F-box associated ubiquitination effector family protein mRNA, complete cds [NM_111296]	GAGTACATGTAGCCGGCATAAAGTGTAGGCCACATTTGTGCCCTTACGTTCCAAATTCAA
															A_84_P582046	-2.36881	-1.24416	2.36881	down	AT3G06280	Arabidopsis thaliana F-box associated ubiquitination effector family protein mRNA, complete cds [NM_111503]	GGACGACGAATTTAGGCGACGTAATAGACTTGGATACGAACGTCACCATATTCTTCCCAA
															A_84_P559905	-2.16222	-1.11251	2.16222	down	AT3G47130	Arabidopsis thaliana F-box associated ubiquitination effector family protein mRNA, complete cds [NM_114580]	TGTACTACGGGGCGTCTAGGACGGATATCGATCCCTGGAATAACAATTCTGTAATTGTGA
															A_84_P553692	-2.21123	-1.14485	2.21123	down	AT3G47140	Arabidopsis thaliana F-box associated ubiquitination effector family protein mRNA, complete cds [NM_114581]	CTGGCGAGATTTGTCTGGTTCCAAAAGTATTGTTGACAAGTATTGTTGACGATCACTTTT
															A_84_P559910	-2.23679	-1.16143	2.23679	down	AT3G49440	Arabidopsis thaliana F-box associated ubiquitination effector family protein mRNA, complete cds [NM_114804]	ATGGAAGCTTTTAAGGGTCGGAATATTTTTACATTTACTGACCATATAGAAGATGTGAGG
															A_84_P12771	-2.04838	-1.03448	2.04838	down	AT3G52510	Arabidopsis thaliana F-box associated ubiquitination effector family protein mRNA, complete cds [NM_115111]	GCACGAGTCGCTGCGTTCAGCTCAGACTGGGAAAGAAACATCTCTTCTTGTATTTCATTT
															A_84_P589334	-2.04465	-1.03186	2.04465	down	AT4G01640	Arabidopsis thaliana F-box associated ubiquitination effector family protein mRNA, complete cds [NM_116394]	ACGATGACGACGAGGACTACGACGACATTAGTATTATTTGTCAAGGCAACAACAACACTA
															A_84_P573340	-2.11092	-1.07787	2.11092	down	AT4G13060	Arabidopsis thaliana F-box associated ubiquitination effector family protein mRNA, complete cds [NM_117375]	TTCAAAGACATTTCGGCTTTTTATTACGATCCCGTGAGAAAGACTATCACAAGTGTCAAA
															A_84_P530074	-2.28898	-1.1947	2.28898	down	AT5G43550	Arabidopsis thaliana F-box associated ubiquitination effector family protein mRNA, complete cds [NM_123721]	AAATTAGCATGTGTAAGCTATGACTCCTATTGTGAATCTAAGTTGCGTGTATGGATTCTA
															A_84_P594997	-2.09133	-1.06442	2.09133	down	AT5G62830	Arabidopsis thaliana F-box associated ubiquitination effector family protein mRNA, complete cds [NM_125678]	GATTTAGTTTCTCCTTGTTTATCGAGATCAATGAGCTTCTATATTCTTGATGAGGAGAAG
															A_84_P604195	-2.13807	-1.09631	2.13807	down	AT2G13630	Arabidopsis thaliana F-box associated ubiquitination effector family protein mRNA, complete cds [NM_126942]	TGATTCCTTCTATTGAAGATTTAGTTGGCAATCGTGAACATGTGTTCAGTGGTATACTTG
															A_84_P218368	-2.14505	-1.10101	2.14505	down	AT5G44345	Arabidopsis thaliana F-box associated ubiquitination effector family protein mRNA, complete cds [NM_148086]	ACCTCTTCTACTACAATATGGAGAGAAAGACAATCATAAGACTTCAAATCCAAGGAATGG
															A_84_P586247	-2.14199	-1.09895	2.14199	down	AT1G31163	Arabidopsis thaliana F-box associated ubiquitination effector family protein mRNA, complete cds [NM_148497]	AAGTCAAGCCCTTTACAACAAAGCCGGAATATCGTTACCAAGAAGCCGAAACCACAACAA
															A_84_P502824	-2.11548	-1.08099	2.11548	down	AT1G53360	Arabidopsis thaliana F-box associated ubiquitination effector family protein mRNA, complete cds [NM_148586]	GACTTGTACAAGAGTGCATGTTAAGGGATTTGAAGAGTTTAAGCATAATTTCACTCTCCT
															A_84_P249965	-2.24133	-1.16436	2.24133	down	AT3G03405	Arabidopsis thaliana F-box associated ubiquitination effector family protein mRNA, complete cds [NM_148682]	AGGCAAAAGGAAACTACAAAGCAGAGCGCTGAGACTTGTCGCACTTGATAAGCGAATCAA
															A_84_P14257	-2.11929	-1.08358	2.11929	down	AT1G11810	Arabidopsis thaliana F-box associated ubiquitination effector protein mRNA, complete cds [NM_101053]	TGCCGTTTGAGTCTTTGGGTGATGAAGGAGAAGGCATTATGGTTATATCTTGTGTTAGAG
															A_84_P589240	-2.13707	-1.09563	2.13707	down	AT3G25090	Arabidopsis thaliana F-box associated ubiquitination effector-like protein mRNA, complete cds [NM_113413]	TCGCTTAATCTGTTTTGATTTTACAAAAGAGAAGCTTGCGGTTTTACTTCAGCACGATGA
															A_84_P580116	-2.14434	-1.10054	2.14434	down	AT2G02660	Arabidopsis thaliana F-box associated ubiquitination effector-like protein mRNA, complete cds [NM_126321]	TAATCATATGGCTGGGAAGAATCTTGATAAGTATTTGGAGGAAAATCTCGATGTTGATGC
															A_84_P273280	-2.10753	-1.07555	2.10753	down	AT3G23685	Arabidopsis thaliana F-box associated ubiquitination effector-like protein mRNA, complete cds [NM_148745]	CCTGAAGGAGGGGAATCGAAACAACAAAGCGATTTAGAAAAGTGTCGATATGATGAAAAC
															A_84_P21793	-2.10921	-1.0767	2.10921	down	AT1G30790	Arabidopsis thaliana F-box domain-containing protein mRNA, complete cds [NM_102815]	TATGGAATTGGAAGTGGTCAATGTAACGTCTTTATCTCACCGGAACATGTTGAAACTATA
															A_84_P99196	-2.14876	-1.1035	2.14876	down	AT1G30930	Arabidopsis thaliana F-box domain-containing protein mRNA, complete cds [NM_102831]	GAGCTAATCCTGATCGCATAGCTTGCAACGCCTTTGTAGATTATGTAGAGGATCTTAGTG
															A_84_P543901	-2.02816	-1.02017	2.02816	down	AT3G18150	Arabidopsis thaliana F-box domain-containing protein mRNA, complete cds [NM_112697]	ACAAGATGGTCGTACTGTTGGAAGACCATTACGTTAGGTTTAAAGAGATGGTTCCAAGAC
															A_84_P579882	-2.17221	-1.11916	2.17221	down	AT3G28410	Arabidopsis thaliana F-box domain-containing protein mRNA, complete cds [NM_113761]	TGGATTAAAGAAGCTAACATTACACACATTGCAGCTAAGCCACGACATAATGGAAATGCA
															A_84_P251365	-2.14029	-1.0978	2.14029	down	AT3G29830	Arabidopsis thaliana F-box domain-containing protein mRNA, complete cds [NM_113911]	CAAGAAATGCCAAGGCAGTGGGCCTATCATGGAGCCGCGATGTTACAAAAAACTTCAAAT
															A_84_P225669	-2.11175	-1.07844	2.11175	down	AT3G49040	Arabidopsis thaliana F-box domain-containing protein mRNA, complete cds [NM_114763]	CTCCACAAAACCCATCGAACCGGTAAAGCTCAAAGTTTTTAAAAAGAGACGTGAGATCCT
															A_84_P261620	-2.12618	-1.08826	2.12618	down	AT5G38570	Arabidopsis thaliana F-box domain-containing protein mRNA, complete cds [NM_123218]	CGCTTGTCACTTAAAGACTGCAACATTCTTGACTGATAAAAGAATAAATGATGTTCGAAG
															A_84_P610179	-2.61488	-1.38674	2.61488	down	AT1G20800	Arabidopsis thaliana F-box family protein mRNA, complete cds [NM_101932]	TGGAGAAAATCAACAAAAGAAAAAGAACCGTTAGGTCTGCGGGTAGATCTGGTGTAGTAG
															A_84_P500106	-2.25604	-1.1738	2.25604	down	AT1G27550	Arabidopsis thaliana F-box family protein mRNA, complete cds [NM_102519]	TAGCCTTTTAAAGATTGAGCGAGTAGGAGAGGATAAAGTCAGGGATATATTAATCAGCGA
															A_84_P21810	-2.21045	-1.14434	2.21045	down	AT1G31080	Arabidopsis thaliana F-box family protein mRNA, complete cds [NM_102847]	TGCTCACCAGAAAGAAGATCGTCTTACGTTTGAGAGTGTTAACCAATTTGATGCTCTGCG
															A_84_P93339	-2.14027	-1.09779	2.14027	down	AT1G36030	Arabidopsis thaliana F-box family protein mRNA, complete cds [NM_103298]	TCTACTTGGAGGAATAGTTGCTAAAGTTGGAGCTACAACAGCTGAAGATTTTCACAATTG
															A_84_P534633	-2.23953	-1.1632	2.23953	down	AT1G53550	Arabidopsis thaliana F-box family protein mRNA, complete cds [NM_104233]	CAATCTCTAGTGCTAACACAAGTACTGATGCAAGGTATCCTTTCATCTACTACTACAATC
															A_84_P188734	-2.20702	-1.1421	2.20702	down	AT3G30430	Arabidopsis thaliana F-box family protein mRNA, complete cds [NM_113943]	ATGGATCCCAACAAAGCTGAAATTAGTCGTCTTGAGGTACTTCCTCAAGATCTACTCGGA
															A_84_P523239	-2.16058	-1.11142	2.16058	down	AT1G54640	Arabidopsis thaliana F-box family protein-like protein mRNA, complete cds [NM_104341]	ATAGCAGACAGGTCTCACACCAAAAACCCCCAAAAGGCAAGGAGATCATGCATTGGAATA
															A_84_P185144	-2.1534	-1.10661	2.1534	down	AT2G16810	Arabidopsis thaliana F-box only protein 8 mRNA, complete cds [NM_127233]	ACCAGATATATGGACATGGAGCTTATGGATCCAAGTGAGAGCATCATGTATCTGGAAACT
															A_84_P56640	-2.48629	-1.31399	2.48629	down	AT1G20360	Arabidopsis thaliana F-box protein mRNA, complete cds [NM_101887]	ATGGGGGAAAAAGCAATTCAAGGTAATTTCCGATGTTACATGTTGGGGTCATGCTCTGGC
															A_84_P528538	-2.21462	-1.14706	2.21462	down	AT1G46984	Arabidopsis thaliana F-box protein mRNA, complete cds [NM_103610]	GGCGCGATTCACTCTATGTTTCCTACTATGATTTAGAGAAAGAGAGTGTTAAGAAAGTTA
															A_84_P23728	-2.16101	-1.1117	2.16101	down	AT1G47300	Arabidopsis thaliana F-box protein mRNA, complete cds [NM_103624]	TGGATAAAGCAATATTGGGCATGCTTTTTGCGCAAGTCTTGGGAATTAAACCCGCATCGT
															A_84_P14185	-2.40316	-1.26493	2.40316	down	AT1G47810	Arabidopsis thaliana F-box protein mRNA, complete cds [NM_103677]	AGAGGTGTTATTGGTAGATTGCCTCAAGGTTTACAAATCTTGGGAACTTCTGATATGGGA
															A_84_P122082	-2.15265	-1.10611	2.15265	down	AT1G52490	Arabidopsis thaliana F-box protein mRNA, complete cds [NM_104127]	TCGAGTTCTTGCGATTCAAGCGTGACCAAGATTGTCTGTTTTGCGATAACGAAACTCAAC
															A_84_P561215	-2.14914	-1.10376	2.14914	down	AT1G53370	Arabidopsis thaliana F-box protein mRNA, complete cds [NM_104216]	ATCGAGAGAAAGACTTATACAAGAGTCCAAATCAAGGGATTTAAAAAGTATGCTGATTGC
															A_84_P183264	-2.15974	-1.11086	2.15974	down	AT1G54550	Arabidopsis thaliana F-box protein mRNA, complete cds [NM_104333]	TGTTTCTTGCTTTGAACAAGACTGCTTTTAGTTCTAAAGATCACCAGAGAACAGTTTATC
															A_84_P588775	-2.16845	-1.11666	2.16845	down	AT1G56400	Arabidopsis thaliana F-box protein mRNA, complete cds [NM_104518]	CATGGGCCTATGCTGGAAAGAGTGGAGCTTTACATGGATAGTAGTATGGCAGAAAGTCAA
															A_84_P582546	-2.01809	-1.01299	2.01809	down	AT1G57580	Arabidopsis thaliana F-box protein mRNA, complete cds [NM_104555]	GATATTGGCTTGTGATGATAAACGTATCCCTTCTGTAAACGCCATTATGAGACTGATTTA
															A_84_P10457	-2.15053	-1.10469	2.15053	down	AT1G60400	Arabidopsis thaliana F-box protein mRNA, complete cds [NM_104727]	CGTGGGTTTGTTCAGCAGAAGACACCAGTTTCAGTCACAAAGACATCAAGTGAAAGGAAA
															A_84_P548962	-2.12906	-1.09022	2.12906	down	AT1G61060	Arabidopsis thaliana F-box protein mRNA, complete cds [NM_104786]	TGGTTGGTAGTAGCGAAATTGTGTTTTACAGAAAGTATACACGAGAACAAGATCAGTTCT
															A_84_P598606	-2.02733	-1.01958	2.02733	down	AT1G66490	Arabidopsis thaliana F-box protein mRNA, complete cds [NM_105320]	GACCGGAAACATAACAACGCATGGAATATTAACTCGTTTATGTTATCTTCTTATGTTCCA
															A_84_P542592	-2.00733	-1.00528	2.00733	down	AT3G17400	Arabidopsis thaliana F-box protein mRNA, complete cds [NM_112619]	CAAGGTGGTTGTTGACTTGTAGACCGACGACCAAAACTATCACAAAGAACACGATCGATC
															A_84_P538170	-2.22585	-1.15436	2.22585	down	AT3G19890	Arabidopsis thaliana F-box protein mRNA, complete cds [NM_112879]	AATCTAGATAAAAAACGTGGTAAAAGGAATAACAAGACACGTTGTTACCACACAGCTTAC
															A_84_P565624	-2.2613	-1.17715	2.2613	down	AT3G23950	Arabidopsis thaliana F-box protein mRNA, complete cds [NM_113300]	TGGAGGTCATCATGATGCGTGTAGTATCATTTATTTCCCCGATAATGGAAAAGATTACGA
															A_84_P553213	-2.14716	-1.10243	2.14716	down	AT3G23970	Arabidopsis thaliana F-box protein mRNA, complete cds [NM_113302]	GATTATGCATGTCATATCATATCTTTCCCTGATTGTGAAAAAGATGATGATCAGTTACGG
															A_84_P568292	-2.05779	-1.0411	2.05779	down	AT3G44080	Arabidopsis thaliana F-box protein mRNA, complete cds [NM_114276]	TATGGCTATCAAAAGGTGCAAAATTATGCGAATGTGAAAAATATCATCAGTGAGATACGC
															A_84_P554993	-2.10893	-1.07651	2.10893	down	AT3G44090	Arabidopsis thaliana F-box protein mRNA, complete cds [NM_114277]	TTAACTTATTCTGCTGTTGAGTTGATGCTTTCAAGTAAAAAACGAGACTGGAAAGTGCTT
															A_84_P569660	-2.13495	-1.0942	2.13495	down	AT3G44810	Arabidopsis thaliana F-box protein mRNA, complete cds [NM_114350]	TGAAATTCACATTCCCCGGAGTAACAAAGTTAACATGTTGCGTATCATACAGTGTCAAGG
															A_84_P508888	-2.14669	-1.10211	2.14669	down	AT3G49450	Arabidopsis thaliana F-box protein mRNA, complete cds [NM_114805]	TTCGTCAAGTCCAACCCTTTCTACATCTTTCACTTAGATATGAAGAGCAACTCTATCACA
															A_84_P557664	-2.33659	-1.22441	2.33659	down	AT3G60790	Arabidopsis thaliana F-box protein mRNA, complete cds [NM_115943]	GTTTTGTGACACAAGGAACAGTGACTGAAAAGTTGATGATAAAGACATCGACGTATCCTC
															A_84_P137289	-2.3844	-1.25363	2.3844	down	AT3G62230	Arabidopsis thaliana F-box protein mRNA, complete cds [NM_116088]	GTTGGAGAGGGTGGATCTGTATCAGCCAATTGGATTGGATGATATTCAACTGCTTCCGAT
															A_84_P562970	-2.19417	-1.13368	2.19417	down	AT5G18160	Arabidopsis thaliana F-box protein mRNA, complete cds [NM_121821]	TGGCAACCTGATAGACTTGGATTTGATCTTGTGAATGACTTTTATGTATTACCAAATCAC
															A_84_P113202	-2.12784	-1.08939	2.12784	down	AT5G36730	Arabidopsis thaliana F-box protein mRNA, complete cds [NM_123030]	ACAAGTGATGCTGCAACACCATAACGTCTCAGCAGAAAAGCATCATGAGTTTTGTGCATC
															A_84_P506240	-2.24761	-1.16839	2.24761	down	AT5G39460	Arabidopsis thaliana F-box protein mRNA, complete cds [NM_123308]	CCTTTGCTTCCAACAAAGAATTTTACATATACTAAAAGGTCTTACTCAAACGTGTTTGCC
															A_84_P500006	-2.16931	-1.11724	2.16931	down	AT2G05970	Arabidopsis thaliana F-box protein mRNA, complete cds [NM_126610]	TGGTAGAAAACATCTAGACCATATATTTATCTTTGATCTTACAACCCAAGAGAGTGAACC
															A_84_P541078	-2.10695	-1.07516	2.10695	down	AT2G14710	Arabidopsis thaliana F-box protein mRNA, complete cds [NM_127035]	AACTTGCCTGATTTAGTAGAGACGGTAAAATTCTCTAATCCAAGTTACTTCATCGAAGGT
															A_84_P602159	-2.26007	-1.17637	2.26007	down	AT2G15640	Arabidopsis thaliana F-box protein mRNA, complete cds [NM_127125]	ATTACTTAGGTAGCACGTCGGATTGTGTTAAGGATGGTCATGGCATAGTATCTGATTATG
															A_84_P593522	-2.12539	-1.08772	2.12539	down	AT2G16300	Arabidopsis thaliana F-box protein mRNA, complete cds [NM_127186]	AGCGGCCAACCAACGGATCATCCTCTGTTTGGAAGCACACTAACAAAGATCCCAATTTAT
															A_84_P522208	-2.13337	-1.09313	2.13337	down	AT2G19630	Arabidopsis thaliana F-box protein mRNA, complete cds [NM_127521]	AAACCACAGATTTACGTTGTGTTGGAATGACTCAGACAAAGGAATTTGTCTTCTGGTCGA
															A_84_P509781	-2.34256	-1.22808	2.34256	down	AT2G20380	Arabidopsis thaliana F-box protein mRNA, complete cds [NM_127597]	TGACCCCAGTGTAAAGTTTAGATGGAGAAGAAGACAGGGAGGAGTTTGGAGATCATTAGT
															A_84_P544666	-2.12971	-1.09066	2.12971	down	AT2G26850	Arabidopsis thaliana F-box protein mRNA, complete cds [NM_128242]	TGTTGGACACATGGAATCTTGTGATGGCAATCTAAACCATTGTCAATGCCATAATAGCGA
															A_84_P526625	-2.23352	-1.15932	2.23352	down	AT2G33200	Arabidopsis thaliana F-box protein mRNA, complete cds [NM_128879]	GATCTTTGGCCACTTAGTCAGCTTTTTATTCCCATCACACAACCTATGTGCGGTGTATTT
															A_84_P574845	-2.16297	-1.11302	2.16297	down	AT2G34280	Arabidopsis thaliana F-box protein mRNA, complete cds [NM_128979]	TTGGTATCCGTAGCTGATGAATTTTATCTTCTTAAAAGAGTGCATCAAGTTATGAGAACG
															A_84_P578426	-2.15199	-1.10567	2.15199	down	AT2G38590	Arabidopsis thaliana F-box protein mRNA, complete cds [NM_129416]	CAAAACATGTTGAGACTTGAAGCATTTAAAAAGCTAGGCGGCTACTTCTAGAAGCAATAT
															A_84_P127421	-2.23395	-1.15959	2.23395	down	AT2G42730	Arabidopsis thaliana F-box protein mRNA, complete cds [NM_129834]	GGATTAAAGAGAATGCAAGGTTTAAGGAAGAGAGTCGAATGAAGATTCTTCAATCAGCAT
															A_84_P157745	-2.10996	-1.07722	2.10996	down	AT2G16365	Arabidopsis thaliana F-box protein mRNA, complete cds [NM_147321]	ATCGTTCAATGTCGGCTTTTCGTTCAACGGCCGACCAACGAATGAATATTGCACACTAAA
															A_84_P66514	-2.03989	-1.02849	2.03989	down	AT1G59675	Arabidopsis thaliana F-box protein mRNA, complete cds [NM_148608]	CAAGTATATGTACACCATGAATGTTTACCCAAATCACATCGAAAGTCTTGTGTCTTTGTG
															A_84_P302780	-2.05296	-1.0377	2.05296	down	AT2G35280	Arabidopsis thaliana F-box protein mRNA, complete cds [NM_179912]	AAACCTATATGAGCCAACTTGAATGGGCTAAGACACCACCATGGCTGAAACGTGTTGGAA
															A_84_P50120	-2.16311	-1.1131	2.16311	down	AT2G40925	Arabidopsis thaliana F-box protein mRNA, complete cds [NM_180007]	TACCACGCCTTTGGTTGCATAAAGAATGCAATTTTGACTTGAAGTTTATGGATGAGAGTG
															A_84_P537588	-2.44008	-1.28693	2.44008	down	AT2G33705	Arabidopsis thaliana F-box protein mRNA, complete cds [NM_201862]	GATTCCACATTCCGCAGTCGATATTTCACTGAACTGCTCTTTATCATATCGTCTTCCATG
															A_84_P557805	-2.22062	-1.15096	2.22062	down	AT1G53815	Arabidopsis thaliana F-box protein mRNA, complete cds [NM_202291]	CACAGGAGAGTCTTCAAACTTGCCGAAACTAAGTTTAAAGGGGATTAATAAGTCAGAGTG
															A_84_P521331	-2.16879	-1.11689	2.16879	down	AT5G22670	Arabidopsis thaliana F-box/FBD/LRR-repeat protein mRNA, complete cds [NM_122173]	AAGTTTACATTGCAATTGGGTTGTAAGAGAATGGACGAAGAGTCTATCATCTTCAAGGAA
															A_84_P162903	-2.22855	-1.15611	2.22855	down	AT5G56570	Arabidopsis thaliana F-box/FBD/LRR-repeat protein mRNA, complete cds [NM_125040]	ACCAATGTGATTCCAGGTTCAGCGAGTTACAGTCTATGGAGAGAGTTTCAGAGATATGTG
															A_84_P559441	-2.00968	-1.00697	2.00968	down	AT1G48400	Arabidopsis thaliana F-box/RNI-like/FBD-like domain-containing protein mRNA, complete cds [NM_103736]	TTACCCATAATCCAAATGAAATGATTTGGCACGAACTGATTTATTTTGAAGCACCAAGTC
															A_84_P16868	-2.19309	-1.13296	2.19309	down	AT5G44960	Arabidopsis thaliana F-box/RNI-like/FBD-like domains-containing protein mRNA, complete cds [NM_123864]	TGATATCGACTCTCGAGTATGTTCACATTAACAAACTGATGATGATGGAGCAAAGTGGGA
															A_84_P538580	-2.12464	-1.08722	2.12464	down	AT3G13680	Arabidopsis thaliana F-box/kelch-repeat protein mRNA, complete cds [NM_112217]	AGATGTAGGAGTCCATATGGAAATAGATAGATAAGTTAAGAGAATCATTTACTGCCTCTG
															A_84_P19421	-2.00535	-1.00385	2.00535	down	AT3G59610	Arabidopsis thaliana F-box/kelch-repeat protein mRNA, complete cds [NM_115823]	TTATACATACAAATTCTTTAGGCATCATCTTTGTCAAGTTTTACTACCGCAACGGTAACG
															A_84_P609272	-2.06853	-1.0486	2.06853	down	AT4G19930	Arabidopsis thaliana F-box/kelch-repeat protein mRNA, complete cds [NM_118111]	CTTTGGTAGTGCATCCTTCTCAAATGGATATAGTCAAGAGCACTAGTTTGAGGGTAGCAG
															A_84_P516011	-2.2121	-1.14542	2.2121	down	AT4G23580	Arabidopsis thaliana F-box/kelch-repeat protein mRNA, complete cds [NM_118489]	GGCTTGGGAAGATTGCCTAGTTTGCCTACTTCTCATTCAAATGTTAAATTGGCGGATCAT
															A_84_P537288	-2.16148	-1.11202	2.16148	down	AT4G33290	Arabidopsis thaliana F-box/kelch-repeat protein mRNA, complete cds [NM_119483]	AGAAAAGCTTCGATTTGATCAAAACACGTGGATATTTGACAGCATTTATCAAGCCACTGC
															A_84_P605481	-2.11331	-1.07951	2.11331	down	AT4G33900	Arabidopsis thaliana F-box/kelch-repeat protein mRNA, complete cds [NM_119548]	CAATGTGTTTATATCCAGTGGACCAAACCGTCATGTGGATTTATTAGTGAATGCTCTTAC
															A_84_P519306	-2.25833	-1.17526	2.25833	down	AT4G39753	Arabidopsis thaliana F-box/kelch-repeat protein mRNA, complete cds [NM_120137]	GAAACACTCATCCGTTGTTTGAAACATAGTAGTACTGCTTAAATCATTGATGTTCAAAGC
															A_84_P512453	-2.17018	-1.11781	2.17018	down	AT5G38670	Arabidopsis thaliana F-box/kelch-repeat protein mRNA, complete cds [NM_123228]	TAAAAGGAGATATCTCAACGTCCGTATGGTGGTATCACAGTGAGGAAAGAGAGTGGAGAG
															A_84_P569955	-2.12285	-1.086	2.12285	down	AT5G39560	Arabidopsis thaliana F-box/kelch-repeat protein mRNA, complete cds [NM_123318]	TTGTTTTTAATGGTCTTTTACTTGTTTTGGTGTAACCCGTACAAGTTAATCTTGGTGTCG
															A_84_P601283	-2.22811	-1.15582	2.22811	down	AT5G51250	Arabidopsis thaliana F-box/kelch-repeat protein mRNA, complete cds [NM_124504]	TATTGAAAGGTTTGTTAGGACTACCTAGTTTACCTGAGAATATGTTTGTTAGATTGGCTG
															A_84_P535502	-2.07409	-1.05248	2.07409	down	AT2G22030	Arabidopsis thaliana F-box/kelch-repeat protein mRNA, complete cds [NM_127772]	GGATGGTGGATTGCAATGGGAAACTTGGGTTTCTGTGGGGAAATAACACGAGAGAAATTA
															A_84_P548204	-2.23027	-1.15722	2.23027	down	AT2G29600	Arabidopsis thaliana F-box/kelch-repeat protein mRNA, complete cds [NM_128513]	TAGCCTTGTGTAGAGTTGGCCACTCTTTTAGCTTTTCGATACAAAAGTTCTTATGAGACT
															A_84_P22770	-2.14518	-1.1011	2.14518	down	AT1G11770	Arabidopsis thaliana FAD-binding and BBE domain-containing protein mRNA, complete cds [NM_101049]	TGGTGAAAGTGAAAACTGCTGTGGATCCGCAAAATTTCTTCAGAGACGAACAGAGTATAC
															A_84_P17084	-2.31723	-1.2124	2.31723	down	AT1G30710	Arabidopsis thaliana FAD-binding and BBE domain-containing protein mRNA, complete cds [NM_102807]	TTCGAGAAATTGGTTAAGATCAAGAGCAGAGTTGATCCCGACAACTTTTTCCGGTACGAG
															A_84_P20868	-2.1021	-1.07183	2.1021	down	AT1G30740	Arabidopsis thaliana FAD-binding and BBE domain-containing protein mRNA, complete cds [NM_102810]	GTTGATCCGGATAATTTCTTTAGAAATGAGCAGAGTATACCAACTTTACCTCCTAATAGA
															A_84_P123742	-2.12345	-1.08641	2.12345	down	AT1G34575	Arabidopsis thaliana FAD-binding and BBE domain-containing protein mRNA, complete cds [NM_103181]	AGAATAACTTCGAGAGGTTGGTTCAGGTTAAGACTAGAGTTGATCCGGACAACATTTTCC
															A_84_P20442	-2.01944	-1.01396	2.01944	down	AT4G20800	Arabidopsis thaliana FAD-binding and BBE domain-containing protein mRNA, complete cds [NM_118198]	GGAAGTTAAAGCAAAGTATGATCCTGAGAATTTCTTTAGATTCGAACAAAGTATTCCTCC
															A_84_P13915	-2.10899	-1.07656	2.10899	down	AT1G19410	Arabidopsis thaliana FBD / leucine Rich Repeat domains containing protein mRNA, complete cds [NM_101798]	CGAACAGTTTTGGTTCTGAAAAACGAAATGGTAAAACTTTTAGACGATAAGATCGTTAGG
															A_84_P522022	-2.09487	-1.06686	2.09487	down	AT5G11370	Arabidopsis thaliana FBD and leucine rich repeat domain-containing protein mRNA, complete cds [NM_121175]	GAGCTTGAGATGAAGAATGAGTTATTGTCTTCATGTGGTTCAACCACATGCAACCTCGAC
															A_84_P276830	-2.26096	-1.17694	2.26096	down	AT5G44850	Arabidopsis thaliana FBD domain-containing protein mRNA, complete cds [NM_123853]	AGGTCTGCATTCAACCTTGAACAGAAACAAAAGGTGATGAAGGAATTGGATTCAATTCCT
															A_84_P260550	-2.13883	-1.09682	2.13883	down	AT5G56325	Arabidopsis thaliana FBD domain-containing protein mRNA, complete cds [NM_148138]	ACGAGAAACTTGAGATGAACAAGGAATTGTCATTATTGCCAATATGTTCACCAATTTGTC
															A_84_P524959	-2.20943	-1.14367	2.20943	down	AT1G26890	Arabidopsis thaliana FBD, F-box and leucine rich repeat domain-containing protein mRNA, complete cds [NM_102453]	GACAAAATTTACCGTGAAAGTATCTACCTTGAAACAGTTACATTATAATACTACTCGGCG
															A_84_P281800	-2.10035	-1.07063	2.10035	down	AT5G56560	Arabidopsis thaliana FBD, F-box and leucine rich repeat domain-containing protein mRNA, complete cds [NM_125039]	GTTCTCGACAAGATGCAGAAACAGAAATCATCGCATGTTAAAGAAGTTAAAGTCCATGGA
															A_84_P63984	-2.0791	-1.05596	2.0791	down	AT5G56400	Arabidopsis thaliana FBD, F-box, Skp2-like and leucine rich repeat domain-containing protein mRNA, complete cds [NM_125023]	TTATCAGAGAAGACTTGGCATCTTTGTTCATGGGCTCGAGTTCTTGTGAACTTAAATTCG
															A_84_P22757	-2.1969	-1.13547	2.1969	down	AT1G66310	Arabidopsis thaliana FBD-associated F-box protein mRNA, complete cds [NM_105302]	TCCCTTGTCGTGGGATCTATAACATCTCCAAAGAGGAGAACTAGTGTTTTATCTGGACCT
															A_84_P84129	-2.43317	-1.28284	2.43317	down	AT3G49020	Arabidopsis thaliana FBD-associated F-box protein mRNA, complete cds [NM_114761]	GAAAGCAGTGGCTACATACATCCTTAAGAATGCAAGATGCTTGAAGAAAGCAACTCTCTC
															A_84_P302220	-2.13037	-1.0911	2.13037	down	FBD1	Arabidopsis thaliana FBD-associated F-box protein mRNA, complete cds [NM_117473]	ACACTATGCTTACGTAACTTCAGAGAGAAGGAAGAATCTGTCATCGTCAAGAAACTCCTT
															A_84_P306900	-2.10289	-1.07237	2.10289	down	AT5G56430	Arabidopsis thaliana FBD-associated F-box protein mRNA, complete cds [NM_125026]	TCCACATACCAATGGAGTTTGAGTTCATGGGAAGGATTAATTCCAGCAGATGTCAGCTTT
															A_84_P199484	-2.20325	-1.13963	2.20325	down	AT5G56440	Arabidopsis thaliana FBD-associated F-box protein mRNA, complete cds [NM_125027]	CGAGAAACTCAAGATGCTGCAAGAGCTATCGTCCATACACAGGATTTGTACTAAATGTGG
															A_84_P711699	-2.13456	-1.09394	2.13456	down	AT5G56452	Arabidopsis thaliana FBD-like domain family protein mRNA, complete cds [NM_001085288]	GCGGTGTGCGTGAACTCGACATTCGCCACTGTAATGCTGATTTCAAAGACAAGAAACATA
															A_84_P605606	-2.12627	-1.08832	2.12627	down	AT5G38580	Arabidopsis thaliana FBD-like domain family protein mRNA, complete cds [NM_123219]	CAACAATCTTGGCTGATACAGATGAACATGATGTTCCAAACCTTCAGATGATCAAGGAGT
															A_84_P557966	-2.13518	-1.09436	2.13518	down	AT2G33796	Arabidopsis thaliana FBD-like domain family protein mRNA, complete cds [NM_201865]	CCCATACGTTCATCTAAGTTCCAAATCCAGTTCTTTTCAACATTCAATTGGTTTATATGG
															A_84_P196974	-2.06349	-1.04509	2.06349	down	AT5G26730	Arabidopsis thaliana Fasciclin-like arabinogalactan family protein mRNA, complete cds [NM_180541]	CAACCAAAACTATGTTTCAACGAAAATGTTACCATCAGTTCGTCGAAACATCACTTCGTC
															A_84_P15923	-2.12652	-1.08849	2.12652	down	AT5G45180	Arabidopsis thaliana Flavin-binding monooxygenase family protein mRNA, complete cds [NM_123886]	AAATCATTGCTTCTCCACTTTCAGCATTCAACATGCCGATGATTTGTCTAAAGACATGAA
															A_84_P14181	-2.50338	-1.32388	2.50338	down	AP1	Arabidopsis thaliana Floral homeotic protein APETALA 1 mRNA, complete cds [NM_105581]	CATGGGTGGTCTGTATCAAGAAGATGATCCTATGGCAATGAGGAGGAATGATCTCGAACT
															A_84_P10454	-2.1367	-1.09539	2.1367	down	AT1G75530	Arabidopsis thaliana Forkhead-associated (FHA) domain-containing protein mRNA, complete cds [NM_106206]	AATTGCTTAATCCAGATACGAGAAAAGTCGTTCATATTCGAGAAGAATGAGAAAGCAGTC
															A_84_P706545	-2.15584	-1.10825	2.15584	down		Arabidopsis thaliana Full-length cDNA Complete sequence from clone GSLTFB28ZB05 of Flowers and buds of strain col-0 of Arabidopsis thaliana (thale cress) [BX829657]	TGAACGATTATTTTAGTGATAATCCTATATTCCCAAACGATTATTGCCCAACCTCTTGGA
															A_84_P571270	-2.2755	-1.18618	2.2755	down		Arabidopsis thaliana Full-length cDNA Complete sequence from clone GSLTLS83ZF07 of Adult vegetative tissue of strain col-0 of Arabidopsis thaliana (thale cress) [BX820161]	AGTGGAAGCCAAATCATTCTATCAGTACCAATATAGCAAGTTGGCAGCTATTTTCACATC
															A_84_P726424	-2.10045	-1.0707	2.10045	down	AT1G06500	Arabidopsis thaliana Full-length cDNA Complete sequence from clone GSLTPGH4ZC06 of Hormone Treated Callus of strain col-0 of Arabidopsis thaliana (thale cress) [BX816457]	GGTGGGAAAATGAATTGAGGATGAGATTAGTATTTACCGTGACAGAGTTTTCCAACTTTG
															A_84_P737274	-2.3726	-1.24647	2.3726	down	bZIP	Arabidopsis thaliana Full-length cDNA Complete sequence from clone GSLTPGH70ZC01 of Hormone Treated Callus of strain col-0 of Arabidopsis thaliana (thale cress) [BX816829]	CCAAACCATTTCTAAAACTAAAGAATCTGAAGATGATGGGCATAATGAGCATTCAAACGG
															A_84_P134015	-2.12436	-1.08703	2.12436	down		Arabidopsis thaliana Full-length cDNA Complete sequence from clone GSLTPGH80ZH01 of Hormone Treated Callus of strain col-0 of Arabidopsis thaliana (thale cress) [BX824898]	GGAGCAGAATTATTCCATAGATTCTACGTATGCTTCGATGTAATCCGCAGATTATGGTCA
															A_84_P66894	-2.27228	-1.18414	2.27228	down	AT1G61440	Arabidopsis thaliana G-type lectin S-receptor-like serine/threonine-protein kinase mRNA, complete cds [NM_104825]	CTTTGCCACGTTTGGTTTTTGGAGAAACAGAGTAAAACATCACGATGCATGGAGGAATGA
															A_84_P20051	-2.11646	-1.08165	2.11646	down	AT1G42190	Arabidopsis thaliana GAG/POL/ENV polyprotein mRNA, complete cds [NM_103420]	ATGATTGTGGGAATGCTGATTCCGAATTTGTTGGGAGTAAGTTCAGAGATGGTCGGAAGA
															A_84_P22823	-2.1949	-1.13415	2.1949	down	EXL6	Arabidopsis thaliana GDSL esterase/lipase EXL6 mRNA, complete cds [NM_106243]	CCCAGAAAGCCTACGAAGTAATATCTAAACCTATTGTCTATCAGATAGCGAAAGGCCTTG
															A_84_P55760	-2.22414	-1.15325	2.22414	down	AT4G16220	Arabidopsis thaliana GDSL esterase/lipase mRNA, complete cds [NM_117718]	TCGACCCATAGTTTACCCCATACTTACCAGTGCTCGAAGAGTTACATGGGCTCGAAAAAT
															A_84_P582345	-2.18743	-1.12923	2.18743	down	AT5G03590	Arabidopsis thaliana GDSL esterase/lipase mRNA, complete cds [NM_120440]	GCACGTATGGATATGAAGGGTGCAAAGAAGTATACATTATGTAATGATCCAAAGTCTGCT
															A_84_P16767	-2.11218	-1.07873	2.11218	down	AT5G03810	Arabidopsis thaliana GDSL esterase/lipase mRNA, complete cds [NM_120462]	ACGGGTACAATGGAAACTTCGTTCCTATGTAATGCATTGTCGGTGGGTACATGCTCGAAT
															A_84_P17713	-2.17067	-1.11814	2.17067	down	AT5G03820	Arabidopsis thaliana GDSL esterase/lipase mRNA, complete cds [NM_120463]	GGCGATAACCTTGTTTGGTGAAACCGGGAACAATAATACCTGCGTGGAAAGACTAAACCA
															A_84_P12041	-2.12134	-1.08498	2.12134	down	AT5G03980	Arabidopsis thaliana GDSL esterase/lipase mRNA, complete cds [NM_120480]	ATAGATTCATGTCTAAGTTCTTGAACAATCAGATTCTTTCACAGATCAAGTGTACTAGGG
															A_84_P14966	-2.12106	-1.08479	2.12106	down	AT5G42170	Arabidopsis thaliana GDSL esterase/lipase mRNA, complete cds [NM_123582]	TGCTGTGGAACCGGATTAGTCGAAGTACTATTTTTATGCAACAAAATCAATCCTTTTACA
															A_84_P14101	-2.12957	-1.09056	2.12957	down	AT5G63170	Arabidopsis thaliana GDSL esterase/lipase mRNA, complete cds [NM_125712]	TGTGTTTTGGGACATTGCACATCCATCGGAGAAAGCTTATCAGACAATTATTCCTCCGAT
															A_84_P12556	-2.28129	-1.18985	2.28129	down	AT2G19010	Arabidopsis thaliana GDSL esterase/lipase mRNA, complete cds [NM_127458]	AAGCCACTAATATGGTAGTGGCGAAGGGCTCGTTCGACGGAATCATAAGTAAACCGTATA
															A_84_P17150	-2.13863	-1.09669	2.13863	down	AT1G20135	Arabidopsis thaliana GDSL-like lipase/acylhydrolase-like protein mRNA, complete cds [NM_001123846]	TGGCAAATTCGTCTACATCGATATGTATAACTCACTTCTTGAGGTCATCAATAATCCTAG
															A_84_P20870	-2.13492	-1.09418	2.13492	down	GLIP2	Arabidopsis thaliana GDSL-motif lipase 2 mRNA, complete cds [NM_104272]	TTGTTTTTGAATTCATTTCATTTGATAGAGAAGGCTCATCGGCAGACGACAGATCGCAGG
															A_84_P22580	-2.46985	-1.30442	2.46985	down	RAN4	Arabidopsis thaliana GTP-binding nuclear protein Ran-4 mRNA, complete cds [NM_124890]	AGTCTCTGCAATTATTAACTGTAGAGGCGGGAACTCAGCCACTCCTAATGACGAGGATAT
															A_84_P15808	-2.41315	-1.27092	2.41315	down	AT1G19460	Arabidopsis thaliana Galactose oxidase/kelch repeat superfamily protein mRNA, complete cds [NM_101802]	AGTTGGTGATTTTGGGCAGTAATGGGAGCTGCTATGATACTGGTGATTGCATTGGAGAAA
															A_84_P13892	-2.32443	-1.21688	2.32443	down	AT1G48190	Arabidopsis thaliana Galactose oxidase/kelch repeat superfamily protein mRNA, complete cds [NM_103716]	AAACTTTTGGAAGCAAGTGAATGGTCTTGGGCCAGTTGCTTGTACGGAGAAAGTAGCGAT
															A_84_P523993	-2.14009	-1.09767	2.14009	down	AT5G28180	Arabidopsis thaliana Galactose oxidase/kelch repeat superfamily protein mRNA, complete cds [NM_122701]	AAGGTAAATGGAATGTTGCAGAAAAATCACCTGTGCAATGTATGAATCTTGGTTGTGGAA
															A_84_P563848	-2.1774	-1.1226	2.1774	down	AT2G29810	Arabidopsis thaliana Galactose oxidase/kelch repeat superfamily protein mRNA, complete cds [NM_128535]	AGACCTGTGAAGGGTGTACAAAGTTCTGATTTGCCTAATCTCGTTTACTATGAGTCTAGA
															A_84_P557655	-2.13843	-1.09655	2.13843	down	AT2G29820	Arabidopsis thaliana Galactose oxidase/kelch repeat superfamily protein mRNA, complete cds [NM_128536]	AGTTGGTGATTTTCTGCACCTGTCTTGGGACGTTTAAGCATATTTTGTGCATAGTGATTG
															A_84_P504643	-2.1862	-1.12842	2.1862	down	AT1G65210	Arabidopsis thaliana Galactose-binding protein mRNA, complete cds [NM_105194]	CTTAGATGGACCAAGTGGAAGAGCTCCAACTGTTCAACAAATAAGAAACAAACATGGGAC
															A_84_P186284	-2.14058	-1.098	2.14058	down	AT4G12960	Arabidopsis thaliana Gamma interferon responsive lysosomal thiol (GILT) reductase family protein mRNA, complete cds [NM_001160756]	CACTCGATGACAGCGTACAAAGTACGGATGATCTCGTAGCTCAAATCTGCAATGCATACA
															A_84_P710386	-2.19028	-1.13111	2.19028	down	AT3G31402	Arabidopsis thaliana General transcription factor 2-related zinc finger protein mRNA, complete cds [NM_001161185]	AATTAATGGTGAAATCAGTACTAGAACATGGTTGAATCAAGAGATCTCTCTTCAAAGACC
															A_84_P20052	-2.56912	-1.36127	2.56912	down	AT1G35150	Arabidopsis thaliana General transcription factor 2-related zinc finger protein mRNA, complete cds [NM_103212]	GCTCTAAAATTGACATCTGCAAGTGATGAAAGTTTAATGGCATCTTGTGTGCACCTTGAA
															A_84_P581785	-2.23807	-1.16226	2.23807	down	AT1G42710	Arabidopsis thaliana General transcription factor 2-related zinc finger protein mRNA, complete cds [NM_103454]	GCAGTCGTATTTCGATTTGTTGATAAGAGTGGAACAGTGAAAGAAAGGTTTATTGAAGTA
															A_84_P13666	-2.2134	-1.14626	2.2134	down	AT3G29450	Arabidopsis thaliana General transcription factor 2-related zinc finger protein mRNA, complete cds [NM_113871]	GTTGGAGCTTCTTGTAAGAGAAAGGATAGGGTTCGAGATGAATTTCGGAAAAAGCTGGAG
															A_84_P288240	-2.41902	-1.27442	2.41902	down	AT3G29763	Arabidopsis thaliana General transcription factor 2-related zinc finger protein mRNA, complete cds [NM_113900]	TTGATGTTGCTTGTTATGGGACTCAGTGATAGCTTATCAAAGGCTTGGCAAAGAAAAGAT
															A_84_P312013	-2.1123	-1.07881	2.1123	down	AT3G29765	Arabidopsis thaliana General transcription factor 2-related zinc finger protein mRNA, complete cds [NM_113901]	TGAGATCTACCTTGATAATGTGAAAAACGATGAAAGGTTTACAGATTTAGAGCATCTTGG
															A_84_P160323	-2.13954	-1.0973	2.13954	down	AT3G29638	Arabidopsis thaliana General transcription factor 2-related zinc finger protein mRNA, complete cds [NM_148767]	TGGGAAACATTTTGGATTCTTGATTGATTTGAGAAAGCTCAAAAGAGAAACTGAAGATGG
															A_84_P19036	-2.14711	-1.10239	2.14711	down	AT1G27710	Arabidopsis thaliana Glycine-rich protein family mRNA, complete cds [NM_001084141]	TGAGGAATGAAGCACACTCCAGTGAGATTGGAAAGAGTATCCGACACGTAACCGGATTTA
															A_84_P67414	-2.07695	-1.05446	2.07695	down	AT3G02670	Arabidopsis thaliana Glycine-rich protein family mRNA, complete cds [NM_111135]	ACTTACATTATGTAAGTGTATGTTTATCTATTAAATAAAGACTTTGATTTGAGTTCAGTC
															A_84_P23337	-2.23311	-1.15905	2.23311	down	AT4G33840	Arabidopsis thaliana Glycosyl hydrolase family 10 protein mRNA, complete cds [NM_119541]	AATTCAAAGGCTTCTTACAACTTTACGTTGACTTCCGATGACGACTCCTCACAGAAACAA
															A_84_P11928	-2.14904	-1.10369	2.14904	down	AT4G19800	Arabidopsis thaliana Glycosyl hydrolase family protein with chitinase insertion domain mRNA, complete cds [NM_118100]	AATTACCAAGGGGTACCGTACCCTGTTCTGGCCATTTCCAACAGCTTGGATTGGATTAAT
															A_84_P16527	-2.04683	-1.03339	2.04683	down	AT3G46570	Arabidopsis thaliana Glycosyl hydrolase superfamily protein mRNA, complete cds [NM_114524]	GACTTCACCCCGGTTTACGATGTCGGTATCATGAAAACAAATAAGGTATATACGCTTCAA
															A_84_P171613	-2.31775	-1.21272	2.31775	down	AT5G17500	Arabidopsis thaliana Glycosyl hydrolase superfamily protein mRNA, complete cds [NM_121756]	GTTGTTGCTAATTCTTGCAACTGTTTGACCGGAGATACTACTTGTGAACCTGCAAGCCAA
															A_84_P15338	-2.25731	-1.1746	2.25731	down	HA6	Arabidopsis thaliana H(+)-ATPase 6 mRNA, complete cds [NM_126721]	GTCGGTAGTGAAGCTCAAGGGTCTTGACATTGATAATCTTAACCAACACTACACCGTCTA
															A_84_P50600	-2.03379	-1.02417	2.03379	down	AT4G16560	Arabidopsis thaliana HSP20-like chaperone mRNA, complete cds [NM_117755]	TGCAGATGGCACTCCTTATGTGAATCTCTTAGCTCATTTTCGTGGACTTATCCCAAAAGG
															A_84_P11804	-2.06707	-1.04759	2.06707	down	AT3G47170	Arabidopsis thaliana HXXXD-type acyl-transferase family protein mRNA, complete cds [NM_114584]	ATGAAGCTGAAGTTAGCTTCCAAGGAGATCCACGGAGGAGTTTTCATGATGCTGACTGAT
															A_84_P13945	-2.09729	-1.06852	2.09729	down	AT5G07850	Arabidopsis thaliana HXXXD-type acyl-transferase-like protein mRNA, complete cds [NM_120867]	GTAAGTTTGATGGGAAGATATCAGCATATGCAGGAAGAGAAGGAGGAGGAACCATAGATT
															A_84_P18711	-2.32407	-1.21665	2.32407	down	AT5G23970	Arabidopsis thaliana HXXXD-type acyl-transferase-like protein mRNA, complete cds [NM_122302]	AGTATGAGCATGATAGTGAACTACTCGTTTACGCTACTCCAAGTCCTAGTATCCTCATCT
															A_84_P15299	-2.76772	-1.4687	2.76772	down	AT1G29780	Arabidopsis thaliana Haloacid dehalogenase-like hydrolase (HAD) superfamily protein mRNA, complete cds [NM_102718]	TCGAAAGCTGTTACGCATATGAAGATATGAGGGATGCAGTCACGGATTTGCTCGCAAACT
															A_84_P15507	-2.15377	-1.10686	2.15377	down	ARI4	Arabidopsis thaliana IBR domain containing protein mRNA, complete cds [NM_113688]	GTTCTACATGTTTGGCAAAGAGTTGTTCAAAGATGATATGAGCGATGAAGAGAGAAATAT
															A_84_P22998	-2.14869	-1.10346	2.14869	down	AT2G21420	Arabidopsis thaliana IBR domain containing protein mRNA, complete cds [NM_127714]	AACTTTGAAGATTTTGCGGTTCACCTACCCAAAGATGTCAATGAGCAGAAAGATGAGAGC
															A_84_P611782	-2.37275	-1.24656	2.37275	down	AT5G18890	Arabidopsis thaliana Inosine-uridine preferring nucleoside hydrolase family protein mRNA, complete cds [NM_121894]	GGAAAACAAATAAAGATACTCGAAAGAGTGGATTTGAGAGGCTGCTATGAGAGTTTTGCT
															A_84_P514293	-2.13494	-1.09419	2.13494	down	AT1G22100	Arabidopsis thaliana Inositol-pentakisphosphate 2-kinase family protein mRNA, complete cds [NM_102060]	AGTGTGCAGAGAGTTGAATCAATTTAGCTCTATGCACTCAATTCCAATGGACGAAAAAGT
															A_84_P572925	-2.00506	-1.00365	2.00506	down	AT1G58936	Arabidopsis thaliana Inositol-pentakisphosphate 2-kinase-like protein mRNA, complete cds [NM_104631]	ATAAGATACACTTCATTGATCTTGATATGAGACCTTTAAAGAGAATGGAAGCCTATCACG
															A_84_P564107	-2.13242	-1.09249	2.13242	down	AT2G17160	Arabidopsis thaliana Interleukin-1 receptor-associated kinase 4 protein mRNA, complete cds [NM_127270]	CTTGCAAACTAAACCACACATTCCAACTTCTGAAATGACAAAGCAGAATCTGGAGGCATC
															A_84_P272790	-2.18638	-1.12854	2.18638	down	AT5G59616	Arabidopsis thaliana Interleukin-1 receptor-associated kinase 4 protein mRNA, complete cds [NM_148153]	GGCAGTTTATGTGGGAGGGATTAAACTGCAGTGACACTGATATGTCTACACGACCAAGAA
															A_84_P571300	-2.23793	-1.16217	2.23793	down	AT2G36260	Arabidopsis thaliana Iron-sulfur assembly protein IscA-like 3 mRNA, complete cds [NM_129184]	TTACTCTACCACAGTAGTCGATGAAATTTGCTTTGTAAATACAACTATCTTAAGGCTGTC
															A_84_P24184	-2.21053	-1.14439	2.21053	down	ISU3	Arabidopsis thaliana Iron-sulfur cluster assembly protein 3 mRNA, complete cds [NM_116646]	ACAAGGAGAAGCAAGACAAGGCTAATGGCGAAACCGTTGAAACCATCGATTCCACTTATT
															A_84_P12028	-2.04953	-1.0353	2.04953	down	AT1G19470	Arabidopsis thaliana Kelch repeat-containing protein mRNA, complete cds [NM_101803]	TGGTGGAAAGTTGGTGATTTTGGGCAGTAACAAGAGCTATGTTACTGGTGATTGCATTGG
															A_84_P588184	-2.25183	-1.1711	2.25183	down	LBD10	Arabidopsis thaliana LOB domain-containing protein 10 mRNA, complete cds [NM_127929]	CAGCCTCCATTACAAGAAGGTCAAGAACAAACAGAGGAAGGACAGTTCTTGATGCAACCA
															A_84_P527043	-2.15607	-1.1084	2.15607	down	LBD22	Arabidopsis thaliana LOB domain-containing protein 22 mRNA, complete cds [NM_112239]	CTCTCGAGTTTTTCGAGTTCTTGTGATCTAAACAACAACAATTCGATTCCTTACAATTAC
															A_84_P13697	-2.04224	-1.03015	2.04224	down	LBD27	Arabidopsis thaliana LOB domain-containing protein 27 mRNA, complete cds [NM_114657]	AAGCTGATCATGAATACGATGAACTCCATCAGTTTCTTGATATCATTGACGATAGGCAAT
															A_84_P258400	-2.1476	-1.10272	2.1476	down	LBD32	Arabidopsis thaliana LOB domain-containing protein 32 mRNA, complete cds [NM_118396]	ATAGCATATTTGGGAAGATGGAAGATAAAAACCTGAAAGATGGGCATAGAGCTGATGGTG
															A_84_P588613	-2.14172	-1.09877	2.14172	down	AT5G15060	Arabidopsis thaliana LOB domain-containing protein 34 mRNA, complete cds [NM_121510]	ATATCGAGAGAGTGTTTCGTGAATTCTTTACTGATGAGGAAATTATGTCTCTCTTGGAAG
															A_84_P606488	-2.31556	-1.21136	2.31556	down	LBD35	Arabidopsis thaliana LOB domain-containing protein 35 mRNA, complete cds [NM_122981]	AGTTTTCTTTACATCCTTATATTGAAAAGATGGAGGGACTAGATGAGGTTCAAAAGAAGG
															A_84_P548985	-2.29964	-1.20141	2.29964	down	LBD42	Arabidopsis thaliana LOB domain-containing protein 42 mRNA, complete cds [NM_105522]	ATTTAATCAAAGTTCTCCAAATCTTGGGTTTGATGATCAAGTCGATATCAACGAGGTTGG
															A_84_P583578	-2.02961	-1.0212	2.02961	down	LBD5	Arabidopsis thaliana LOB domain-containing protein 5 mRNA, complete cds [NM_103296]	CTTGGACAGAAGATCCTATAAGTGGTGGATTCGGTATGATTCAAAAGCTCATGTGGAAGA
															A_84_P530448	-2.18153	-1.12534	2.18153	down	LBD8	Arabidopsis thaliana LOB domain-containing protein 8 mRNA, complete cds [NM_127509]	CTTCATGAACTCGAGGAGAAGATTAAGGAAGAGAAGGAAAAAATCGAGCTTCATCTTTAA
															A_84_P558795	-2.11585	-1.08124	2.11585	down	LBD9	Arabidopsis thaliana LOB domain-containing protein 9 mRNA, complete cds [NM_127540]	GAGGTGGATTTGGAATGATCCAAAAATTAAAGTGGCAAATTGAATTACGCAAAATCTACC
															A_84_P21575	-2.85828	-1.51515	2.85828	down	AT5G38760	Arabidopsis thaliana Late embryogenesis abundant protein (LEA) family protein mRNA, complete cds [NM_123237]	ACCGGCCAGCAGATTAAGGAGAAGGCACAAGGAGCTACCGAATCAGTGAAGAACGCCACC
															A_84_P82889	-2.24404	-1.1661	2.24404	down	AT3G24600	Arabidopsis thaliana Late embryogenesis abundant protein, group 2 mRNA, complete cds [NM_113371]	CAAGAGGTAATCTATTGGGGAAGCTAGTCAAGTCGAAGCACGAGAATCACGTATCATGCT
															A_84_P15707	-2.1186	-1.08311	2.1186	down	AT4G19470	Arabidopsis thaliana Leucine-rich repeat (LRR) family protein mRNA, complete cds [NM_118067]	AGGAAGACGTCTCTTTTGGTAATTACGATTGTTCTGTAACTTCTATTCTTAGTTACATGG
															A_84_P23508	-2.13812	-1.09634	2.13812	down	AT5G49750	Arabidopsis thaliana Leucine-rich repeat (LRR) family protein mRNA, complete cds [NM_124353]	ACCCTCCAAACAATCAAAGATCTATTTAAGAAGTTTATTTATAATGTGGACTCTGTGGCC
															A_84_P12745	-2.44405	-1.28927	2.44405	down	AT3G46350	Arabidopsis thaliana Leucine-rich repeat protein kinase family protein mRNA, complete cds [NM_114502]	TCGCTGAGAAGTAAGAATCAAGATATGAGCTCACAAAGATCCTTGGACATGAGCATGAAC
															A_84_P557679	-2.12607	-1.08819	2.12607	down	AT1G33070	Arabidopsis thaliana MADS box-containing protein mRNA, complete cds [NM_103041]	TTCAATACCAACATGAAATCTATGATAATTTCAAGCATGCGCACATCCTTTTCATGAACG
															A_84_P550448	-2.15482	-1.10757	2.15482	down	AT5G40070	Arabidopsis thaliana MADS-box family protein mRNA, complete cds [NM_123370]	AGTGACTGCATCAAATTTCAATCAGGATTTCTCCGCGTTACTACAAGAATCTGGCTTGAT
															A_84_P528317	-2.071	-1.05033	2.071	down	AT5G46320	Arabidopsis thaliana MADS-box family protein mRNA, complete cds [NM_124002]	AGGAAGGAGATTTCAGATCTAAAGTTGGAGGACTTGGTTGTTTTTCAGAAAAAACTCGAA
															A_84_P173481	-2.20612	-1.14151	2.20612	down	AT5G55690	Arabidopsis thaliana MADS-box protein AGL47 mRNA, complete cds [NM_124951]	AAGCAGTTCCAAGATTATCCCTTCAGGTTTGCACAAGTTAATGATTTGGAGGATTCAAGT
															A_84_P14953	-2.18474	-1.12746	2.18474	down	AT5G38620	Arabidopsis thaliana MADS-box protein AGL73 mRNA, complete cds [NM_123223]	GTTTGGATGGAGATAATCTACGATTCTCTGATTGTTTCAATGACTTTGCAAACACTATTG
															A_84_P552250	-2.19053	-1.13128	2.19053	down	AGL71	Arabidopsis thaliana MADS-box transcription factor AGL71 mRNA, complete cds [NM_203195]	CTCAAATTGAGAAAAGCCTTCGTATTGTCAGGTCAAGAAAGGTACAAACACTCGGACACA
															A_84_P13112	-2.2013	-1.13836	2.2013	down	AT5G51860	Arabidopsis thaliana MADS-box transcription factor AGL72 mRNA, complete cds [NM_124565]	TCGGGAAGCAAAGAGAAAGAGGATGTTGAAACTGATCTATTTATTGGATTTCTGAAGAAC
															A_84_P17078	-2.20128	-1.13834	2.20128	down	AGL38	Arabidopsis thaliana MADS-box transcription factor PHERES 2 mRNA, complete cds [NM_105204]	AGGATTCGAATCAAAGTATGGTTTTGGATTTGAATCAAAATCTTAATGATGGAGAGGACG
															A_84_P11060	-2.34412	-1.22905	2.34412	down	AT1G48150	Arabidopsis thaliana MADS-box transcription factor family protein mRNA, complete cds [NM_103711]	GAGTTATTGATCGACATAAGTGAATACTTAAGCGAAGAAGCAATGGAATGCCCATGTTTT
															A_84_P571857	-2.39252	-1.25853	2.39252	down	AT1G72350	Arabidopsis thaliana MADS-box transcription factor family protein mRNA, complete cds [NM_105894]	AAGAGTACAAGAATGCCTTGAGTGTGTTAAGGGAGAATTTGTTGACGAGGATCTACCAGA
															A_84_P21483	-2.18079	-1.12485	2.18079	down	AT4G36590	Arabidopsis thaliana MADS-box transcription factor family protein mRNA, complete cds [NM_119822]	ATGATGGAGTTCTCGTTCCGATATCCAACATGAACTACATGTCAAGTTACAACTTCAACC
															A_84_P22183	-2.22442	-1.15343	2.22442	down	MKK8	Arabidopsis thaliana MAP kinase kinase 8 mRNA, complete cds [NM_111498]	CCCGAAGAATGCTCTGACGATTTGAAGAGTTTCATGGACTGCTGTTTACGCAAGAAAGCA
															A_84_P518710	-2.02593	-1.01858	2.02593	down	AT1G15160	Arabidopsis thaliana MATE efflux family protein mRNA, complete cds [NM_101384]	GATGCATTGATGGTGGGTACGTCTCTATTAGCTGGTAAGAATCTGTTGGGCCAAGTTTTC
															A_84_P11890	-2.13366	-1.09333	2.13366	down	AT1G23300	Arabidopsis thaliana MATE efflux family protein mRNA, complete cds [NM_102179]	TGCTAACGGGAACAGTAGTTCAAACATCTGTTCTACTTTTCATTATCTATAGAACCAACT
															A_84_P586678	-2.07689	-1.05443	2.07689	down	AT4G00350	Arabidopsis thaliana MATE efflux family protein mRNA, complete cds [NM_116258]	AGTCTTCAGACTCTCATACTTTTGTACATGATCTACATAACCAATTGGAACAAAGAGGTG
															A_84_P19620	-2.01794	-1.01288	2.01794	down	MCT2	Arabidopsis thaliana MEI2 C-terminal RRM only like 2 mRNA, complete cds [NM_001085075]	TCGTAGCGGAGGGAAAGATACAGTTCAAACCACAATGGTCGGTAAATGCAATGAACCAGT
															A_84_P23824	-2.53443	-1.34166	2.53443	down	AT1G62410	Arabidopsis thaliana MIF4G domain-containing protein mRNA, complete cds [NM_104921]	AAGATCATCCATTTGCACTCCATTGGGATAAAGTCCGATCCTATAAACATGTGGGAGGAC
															A_84_P15284	-2.08138	-1.05754	2.08138	down	MLO9	Arabidopsis thaliana MLO-like protein 9 mRNA, complete cds [NM_103440]	ATCAGTGTTTGATGAGCAAACTTCAAAAGCATTAGAACAATGGCATAAGAAGGCGAGGAA
															A_84_P14819	-2.21211	-1.14542	2.21211	down	AT4G32700	Arabidopsis thaliana MUS308 and mammalian DNA polymerase-like protein mRNA, complete cds [NM_001085013]	CTCAGAAGTTTGCAGTGTATACAATAAGAAAGGAATATCTAAACTCTATCCTTGGCAGGT
															A_84_P510135	-2.15795	-1.10966	2.15795	down	AT2G43730	Arabidopsis thaliana Mannose-binding lectin superfamily protein mRNA, complete cds [NM_129935]	GAGCTATGTTGTGCCTGATAAAAGTTTTCTTGGATTAAGATTAAATGCTAGTCTTGAACG
															A_84_P503933	-2.39784	-1.26174	2.39784	down	AT2G43740	Arabidopsis thaliana Mannose-binding lectin superfamily protein mRNA, complete cds [NM_129936]	AGTATCAGATCCCGGAGTTCCTCGATGTCAATCCCATTGGTCGTAAGTCCAAACTCAAAT
															A_84_P589269	-2.18717	-1.12907	2.18717	down	AT3G44800	Arabidopsis thaliana Meprin and TRAF (MATH) homology domain-containing protein mRNA, complete cds [NM_114349]	ATCTGTTAAACGTATATTCGAAAGCCACCCTGAAATGACATTAACGTTCCGAGCAAATAA
															A_84_P592302	-2.06113	-1.04343	2.06113	down	AT5G53960	Arabidopsis thaliana Mid-1-related chloride channel domain-containing protein mRNA, complete cds [NM_124775]	CACACTATGACTACCTAGATGTTGCTTTACATATGGAATTACCTATTCAAAAATACGAGG
															A_84_P16023	-2.29548	-1.1988	2.29548	down	AT5G20430	Arabidopsis thaliana Mob1/phocein family protein mRNA, complete cds [NM_122050]	GTTGAGCTTCTCATGAATTGGATTGAAACTCAGATAGATAACGAACACATCTTTCCGAAA
															A_84_P16969	-2.10444	-1.07343	2.10444	down	AT5G20440	Arabidopsis thaliana Mob1/phocein family protein mRNA, complete cds [NM_122051]	GATAAAGAAAAAGAGATGGCTCCTATTAAAAGTCTAGTGGAAACTATGTTGGACCAATAG
															A_84_P551615	-2.06763	-1.04798	2.06763	down	AT1G64255	Arabidopsis thaliana MuDR family transposase mRNA, complete cds [NM_202359]	ACCTCCAACTTACGTATCAGGTACCAAATGCAGAACTACTCCTCTCGCTACTAAGAAGAA
															A_84_P234039	-2.21298	-1.14599	2.21298	down	AT2G44175	Arabidopsis thaliana N-myristoyltransferase-related protein mRNA, complete cds [NM_180082]	ACAATATCTTGTTGACGGACAAAAGTTCAAGGATGCTCTTCAACAACTTGCGCTAGATGA
															A_84_P11846	-2.34211	-1.22781	2.34211	down	AT3G56520	Arabidopsis thaliana NAC (No Apical Meristem) domain transcriptional regulator superfamily protein mRNA, complete cds [NM_115510]	TGGGTTTTATGCCATATTTTTGGCAAGAAGACTAAACCCGAAACTACTGATTTGTCCACA
															A_84_P17074	-2.04506	-1.03215	2.04506	down	NAC023	Arabidopsis thaliana NAC domain containing protein 23 mRNA, complete cds [NM_104718]	TTGGTTCATAGAAGAGTATAGGCCTGACGAAAATAATAAGAAGGATAAAGTGTTATGCGT
															A_84_P12791	-2.13816	-1.09637	2.13816	down	NAC064	Arabidopsis thaliana NAC domain containing protein 64 mRNA, complete cds [NM_115511]	CAGACGATTTTGAAGATTTCTTGGCTGAATTCACTAAACCACATTCACTGGATGGAGATG
															A_84_P16572	-2.15799	-1.10969	2.15799	down	NAC065	Arabidopsis thaliana NAC domain containing protein 65 mRNA, complete cds [NM_115514]	CGTTCAGTTTTGCTCAAAGTAAGTATCTTGAGAACATTCGCGAAAAGACATTAACCGAAG
															A_84_P23229	-2.41603	-1.27264	2.41603	down	NAC067	Arabidopsis thaliana NAC domain containing protein 67 mRNA, complete cds [NM_116382]	CAATGAAGAAAACATGGATGGTTTGTCTATTATGAATGACTTGACAATCCCAATGATCGC
															A_84_P23610	-2.72347	-1.44545	2.72347	down	NAC077	Arabidopsis thaliana NAC domain containing protein 77 mRNA, complete cds [NM_120522]	GCAAGAGCGTGAAAGTATGAAGGCAGAAATGGAGATAAGCTTTCTTGAAGCGCAAATTGA
															A_84_P603821	-2.14313	-1.09972	2.14313	down	NAC093	Arabidopsis thaliana NAC domain containing protein 93 mRNA, complete cds [NM_123331]	TGCAAGAATACTCTCTTGATCACAACAACGACAAGGTAAGATTACACTTTGTGCAAGATT
															A_84_P15868	-2.77554	-1.47277	2.77554	down	NAC090	Arabidopsis thaliana NAC domain-containing protein mRNA, complete cds [NM_122143]	TGATGTCTCTATGAACACAGAGTTTGTTGATGGACTATCAGAACCGATGTGGGACTGGGA
															A_84_P575781	-2.14862	-1.10341	2.14862	down	EMB2301	Arabidopsis thaliana NAC transcription factor NST1 mRNA, complete cds [NM_130243]	GTAAAGAAGAGCTAAATCTTGACCCTTTCATGAAACTCCCAAACCTCGAAAGCCCTAACA
															A_84_P14512	-2.14439	-1.10057	2.14439	down	AT2G47120	Arabidopsis thaliana NAD(P)-binding Rossmann-fold superfamily protein mRNA, complete cds [NM_130280]	GGAAAGCAGTTGGAGGATTATTTTGACGCCAAGGGAATTCTCAAGGGGATGGTGCTTAAA
															A_84_P15639	-2.83132	-1.50147	2.83132	down	AT3G60060	Arabidopsis thaliana NAD(P)-binding Rossmann-fold-containing protein mRNA, complete cds [NM_115869]	AGCTAAAGTATTTTGTGGCCATGGCCAAATTGTATGAGCCTTACGCGTTCTTTCAAGCTC
															A_84_P10957	-2.25978	-1.17618	2.25978	down	AT4G09360	Arabidopsis thaliana NB-ARC domain-containing disease resistance protein mRNA, complete cds [NM_117004]	CCTCTCTTCAATTTCCAGAGGAGTTTCAGTTTTCACCCTGCGAGATAAGAGCTTGTGGAA
															A_84_P11015	-2.34274	-1.2282	2.34274	down	AT4G27190	Arabidopsis thaliana NB-ARC domain-containing disease resistance protein mRNA, complete cds [NM_118853]	CTGTTCAACCATTTTTCAATCCAGTGAGGGAAGTTCCTCTACTCATAGCGGATGCAACAA
															A_84_P582824	-2.16811	-1.11644	2.16811	down	NIP1	Arabidopsis thaliana NEP-interacting protein 1 mRNA, complete cds [NM_127329]	TGATGAACGTGATATTCATAGTAGTCCTAAAGAAGGTTATTCTTATATGACGCAAGAGAG
															A_84_P270870	-2.01802	-1.01294	2.01802	down	EMB1674	Arabidopsis thaliana NET superfamily protein EMB1674 mRNA, complete cds [NM_104602]	TCTTGTTCGGTGTCAAGTTAAAGAAGAATAGACAGCAAAAGCAATCAGCATCATCCCTCT
															A_84_P20751	-2.10766	-1.07564	2.10766	down	AT5G28660	Arabidopsis thaliana NHL domain-containing protein mRNA, complete cds [NM_122749]	CTTGTCTCCAACCAAAATTTCCAAATCGAAAACTCAATATGGATTGTTGAGAGAATTAGG
															A_84_P13993	-2.14678	-1.10218	2.14678	down	AT5G27140	Arabidopsis thaliana NOP56-like pre RNA processing ribonucleoprotein mRNA, complete cds [NM_122596]	CAAGAGGTTAAAGATGTGGTTAAGACCAACAAATATGTTCACAAGAACGTAAACATCAAG
															A_84_P22035	-2.04536	-1.03236	2.04536	down	AT2G44070	Arabidopsis thaliana NagB/RpiA/CoA transferase-like superfamily protein mRNA, complete cds [NM_129970]	TTAACGAGAAAATCATAGGTGCAGATACAGTGATAGTCGAACATGCTGTCACTAAAATAA
															A_84_P525025	-2.12876	-1.09001	2.12876	down	AT1G60240	Arabidopsis thaliana No Apical Meristem domain-containing protein mRNA, complete cds [NM_104714]	GTGTCACGTTATTGAACCCGTTGTTTGGGAATTTTCATGTATTCTCATTATCCAGTTTCT
															A_84_P18020	-2.14257	-1.09935	2.14257	down	AT1G60300	Arabidopsis thaliana No Apical Meristem domain-containing protein mRNA, complete cds [NM_104719]	TGACGGTAACTTGGACTATACAAGAGTATAGGCTTAGCAAAAACGTGAAGCAGAATAAAG
															A_84_P19912	-2.14675	-1.10215	2.14675	down	AT1G60340	Arabidopsis thaliana No Apical Meristem domain-containing protein mRNA, complete cds [NM_104721]	TGCACCTGAGACACCACGCCAAGGAAAAAGTGAGCATAATGATCCACTAAAGCGAAAGAA
															A_84_P552759	-2.23224	-1.15849	2.23224	down	AT3G20760	Arabidopsis thaliana Nse4, component of Smc5/6 DNA repair complex mRNA, complete cds [NM_112967]	AAGGTTCGGTGATTCAAGAGGAAACGGTCGTCGAAGATTCTTCTAACATGGAAGGCGATA
															A_84_P601515	-2.11207	-1.07866	2.11207	down	AT2G05642	Arabidopsis thaliana Nucleic acid-binding, OB-fold-like protein mRNA, complete cds [NM_180155]	GGCGTCAATTTGTTTTCACGATACAAGGTTCAGACTCAACCAAATTCAGCCGACCATCTA
															A_84_P579466	-2.25116	-1.17067	2.25116	down	AT3G45760	Arabidopsis thaliana Nucleotidyltransferase family protein mRNA, complete cds [NM_001203087]	CTCACATTGGTTTAACCAGTCAGAAACCAGAACCACCTTTGATGACTCGCGGTCTACATT
															A_84_P10866	-2.11429	-1.08017	2.11429	down	AT3G49200	Arabidopsis thaliana O-acyltransferase (WSD1-like) family protein mRNA, complete cds [NM_114779]	AACTATGTGATGATTGGGAGGAATCTCTAAGAAGCATCAAAGTTGTTGTTCAAGAAAGAA
															A_84_P580606	-2.14034	-1.09784	2.14034	down	AT5G22490	Arabidopsis thaliana O-acyltransferase (WSD1-like) family protein mRNA, complete cds [NM_122154]	GCTCACAAGCTATGTGATGAACTAGAGGAATCTCTCAAGAATATGAAACTTGCTATCTTA
															A_84_P11396	-2.29451	-1.19819	2.29451	down	AT1G11990	Arabidopsis thaliana O-fucosyltransferase family protein mRNA, complete cds [NM_101071]	GAGTAAGAAAAGCGATTAGACAGACGAAACATGTATTCGCTAGACCTAATGGACGCAGCG
															A_84_P12703	-2.14898	-1.10365	2.14898	down	AT3G23770	Arabidopsis thaliana O-glycosyl hydrolases family 17 protein mRNA, complete cds [NM_113281]	CAGCGGTAGAAGATCGTTTTCTGGTTTTGATTCGTTGCCTAAACCGAGTAACAATGTTCC
															A_84_P21903	-2.13338	-1.09314	2.13338	down	AT1G63140	Arabidopsis thaliana O-methyltransferase 4 mRNA, complete cds [NM_202347]	ATGCATTCACCTCTGCTCATGGCATGAGGTTTTTCGAACTCATTGGTTCGAACGAACAAT
															A_84_P22708	-2.21671	-1.14842	2.21671	down	AT1G51990	Arabidopsis thaliana O-methyltransferase family protein mRNA, complete cds [NM_104080]	AAGATCTAGCTAAGGAAGCTGGCTTTAAGCTCCCAAAGATTATTTACGGCGCGTATTCTT
															A_84_P565043	-2.28933	-1.19492	2.28933	down	AT2G33845	Arabidopsis thaliana OB-fold nucleic acid binding domain-containing protein mRNA, complete cds [NM_128944]	CATCGATGCAATCTGAGCAAATAGAACATCATCATATCAGTATCGAGAAAACATAACCTC
															A_84_P574986	-2.18887	-1.13019	2.18887	down	AT3G28490	Arabidopsis thaliana Oxoglutarate/iron-dependent oxygenase mRNA, complete cds [NM_113769]	TGATCTTAAGAACAACAACAAGTGACTAGATTCTTTCACATAACGAAAAACCCGGTGTTT
															A_84_P13785	-2.14625	-1.10182	2.14625	down	AT4G05340	Arabidopsis thaliana P-loop containing nucleoside triphosphate hydrolase-like protein mRNA, complete cds [NM_116773]	TTGTACGCCTGTTGTCTTCAAGAAACTCGATGCTTTGTACCTAGATATTCGAAGAACATG
															A_84_P294454	-2.17917	-1.12378	2.17917	down	AT1G33830	Arabidopsis thaliana P-loop containing nucleoside triphosphate hydrolases superfamily protein mRNA, complete cds [NM_103105]	AACCAGCTTCTAGCACATGTCACGGATATAAGACAGCAAAATGGTGGGATACCGTATACA
															A_84_P22808	-2.07008	-1.04969	2.07008	down	AT1G33870	Arabidopsis thaliana P-loop containing nucleoside triphosphate hydrolases superfamily protein mRNA, complete cds [NM_103109]	GAGGCTTAAGCAGAATTCTGAAGCACATGAAAGAGCGATGCGTGAGATGAGAGAAGCTAT
															A_84_P13309	-2.10744	-1.07549	2.10744	down	AT1G65780	Arabidopsis thaliana P-loop containing nucleoside triphosphate hydrolases superfamily protein mRNA, complete cds [NM_105251]	AAGAGCAGGATTTTGAAGTAGATCGATTAGGGGATCTATTTGCCTATAAACTCACTCTGT
[truncated: 1,883 more rows]

## Sheet: 2 h
2 h exposure to NNMF
	Upregulated																Down regulated
[truncated: 2,046 more rows]

## Sheet: 4 h
4 h exposure to NNMF
[truncated: 757 more rows]

## Sheet: 24 h
24 h exposure to NNMF
[truncated: 1,387 more rows]

[truncated: 2 more sheets: 48 h, 96 h]
